# Supplementary material for: Predicting disease-associated substitution of a single amino acid by analyzing residue interactions
Source: BMC Bioinformatics. 2011 Jan 12;12:14. doi: 10.1186/1471-2105-12-14 (PMC3027113; doi:10.1186/1471-2105-12-14)
Supplement: Additional file 1 — The independent dataset used in this study. [file 1471-2105-12-14-S1.XLS]

## Sheet: IndData
Accession	PDB structure	Variant	Feature identifier	Label
P16219	1JQIB	VAR_000310	R46W	Disease
P16219	1JQIB	VAR_000311	G92C	Disease
P16219	1JQIB	VAR_000312	R107C	Disease
P16219	1JQIB	VAR_000314	W177R	Disease
P16219	1JQIB	VAR_000315	G209S	Polymorphism
P16219	1JQIB	VAR_000316	R383C	Disease
P16219	1JQIB	VAR_013565	G90S	Disease
P16219	1JQIB	VAR_013567	R171W	Polymorphism
P16219	1JQIB	VAR_013568	A192V	Disease
P16219	1JQIB	VAR_013569	R325W	Disease
P16219	1JQIB	VAR_013570	S353L	Disease
P16219	1JQIB	VAR_013571	R380W	Disease
P17050	1KTBA	VAR_000496	S160C	Disease
P17050	1KTBA	VAR_000497	E325K	Disease
P17050	1KTBA	VAR_000498	R329W	Disease
P17050	1KTBA	VAR_022525	R329Q	Disease
P02768	1N5UA	VAR_000514	R242H	Disease
P02768	1N5UA	VAR_010657	F73Y	Polymorphism
P02768	1N5UA	VAR_013011	L90P	Disease
P02768	1N5UA	VAR_013013	R242P	Disease
P02768	1N5UA	VAR_014290	E121G	Polymorphism
P02768	1N5UA	VAR_014291	A215T	Polymorphism
P02768	1N5UA	VAR_014292	A215V	Polymorphism
P02768	1N5UA	VAR_014293	Q220L	Polymorphism
P02768	1N5UA	VAR_014294	E420K	Polymorphism
P02768	1N5UA	VAR_014295	K490E	Polymorphism
P04075	1ALDA	VAR_000550	D129G	Disease
P04075	1ALDA	VAR_048219	E82Q	Polymorphism
P04075	1ALDA	VAR_048220	G142V	Polymorphism
P04075	1ALDA	VAR_044142	E207K	Disease
P04075	1ALDA	VAR_044143	C339Y	Disease
P04075	1ALDA	VAR_044144	G347S	Disease
P04181	1OATA	VAR_000565	N54K	Disease
P04181	1OATA	VAR_000566	Y55H	Disease
P04181	1OATA	VAR_000567	N89K	Disease
P04181	1OATA	VAR_000568	C93F	Disease
P04181	1OATA	VAR_000569	R154L	Disease
P04181	1OATA	VAR_000570	R180T	Disease
P04181	1OATA	VAR_000572	A226V	Disease
P04181	1OATA	VAR_000573	P241L	Disease
P04181	1OATA	VAR_000574	Y245C	Disease
P04181	1OATA	VAR_000575	R250P	Disease
P04181	1OATA	VAR_000576	T267I	Disease
P04181	1OATA	VAR_000577	A270P	Disease
P04181	1OATA	VAR_000578	R271K	Disease
P04181	1OATA	VAR_000579	H319Y	Disease
P04181	1OATA	VAR_000580	V332M	Disease
P04181	1OATA	VAR_000581	G353D	Disease
P04181	1OATA	VAR_000582	G375A	Disease
P04181	1OATA	VAR_000583	C394R	Disease
P04181	1OATA	VAR_000584	L402P	Disease
P04181	1OATA	VAR_000585	P417L	Disease
P04181	1OATA	VAR_000586	L437F	Polymorphism
P04181	1OATA	VAR_015648	Q90E	Disease
P02647	2A01A	VAR_000606	P27R	Polymorphism
P02647	2A01A	VAR_000609	G50R	Disease
P02647	2A01A	VAR_000610	L84R	Disease
P02647	2A01A	VAR_000611	D113E	Polymorphism
P02647	2A01A	VAR_000615	K131M	Polymorphism
P02647	2A01A	VAR_000619	E163G	Polymorphism
P02647	2A01A	VAR_000622	E171V	Polymorphism
P02647	2A01A	VAR_000623	P189R	Polymorphism
P02647	2A01A	VAR_014609	R184P	Polymorphism
P02647	2A01A	VAR_016189	D126H	Polymorphism
P02647	2A01A	VAR_017017	T92I	Polymorphism
P02647	2A01A	VAR_025445	A61T	Polymorphism
P00439	1MMKA	VAR_000893	T124I	Disease
P00439	1MMKA	VAR_000894	D129Y	Disease
P00439	1MMKA	VAR_000895	D143G	Disease
P00439	1MMKA	VAR_000896	H146Y	Disease
P00439	1MMKA	VAR_000897	G148S	Disease
P00439	1MMKA	VAR_000898	D151H	Disease
P00439	1MMKA	VAR_000899	Y154N	Disease
P00439	1MMKA	VAR_000900	R157N	Disease
P00439	1MMKA	VAR_000901	R158Q	Disease
P00439	1MMKA	VAR_000902	R158W	Disease
P00439	1MMKA	VAR_000903	Q160P	Disease
P00439	1MMKA	VAR_000904	F161S	Disease
P00439	1MMKA	VAR_000905	I164T	Disease
P00439	1MMKA	VAR_000906	N167I	Disease
P00439	1MMKA	VAR_000907	H170R	Disease
P00439	1MMKA	VAR_000908	G171A	Disease
P00439	1MMKA	VAR_000909	G171R	Disease
P00439	1MMKA	VAR_000910	P173T	Disease
P00439	1MMKA	VAR_000911	I174T	Disease
P00439	1MMKA	VAR_000912	P175A	Disease
P00439	1MMKA	VAR_000913	R176L	Disease
P00439	1MMKA	VAR_000914	R176P	Disease
P00439	1MMKA	VAR_000915	V177L	Disease
P00439	1MMKA	VAR_000916	E178G	Disease
P00439	1MMKA	VAR_000917	V190A	Disease
P00439	1MMKA	VAR_000918	L194P	Disease
P00439	1MMKA	VAR_000922	H201R	Disease
P00439	1MMKA	VAR_000923	H201Y	Disease
P00439	1MMKA	VAR_000924	Y204C	Disease
P00439	1MMKA	VAR_000925	Y206D	Disease
P00439	1MMKA	VAR_000926	N207D	Disease
P00439	1MMKA	VAR_000927	N207S	Disease
P00439	1MMKA	VAR_000928	P211T	Disease
P00439	1MMKA	VAR_000929	L212P	Disease
P00439	1MMKA	VAR_000930	L213P	Disease
P00439	1MMKA	VAR_000931	C217G	Disease
P00439	1MMKA	VAR_000932	G218V	Disease
P00439	1MMKA	VAR_000933	E221G	Disease
P00439	1MMKA	VAR_000934	D222V	Disease
P00439	1MMKA	VAR_000935	I224M	Disease
P00439	1MMKA	VAR_000936	P225R	Disease
P00439	1MMKA	VAR_000937	P225T	Disease
P00439	1MMKA	VAR_000938	V230I	Disease
P00439	1MMKA	VAR_000939	S231P	Disease
P00439	1MMKA	VAR_000940	F233L	Disease
P00439	1MMKA	VAR_000941	T238P	Disease
P00439	1MMKA	VAR_000942	G239S	Disease
P00439	1MMKA	VAR_000943	R241C	Disease
P00439	1MMKA	VAR_000944	R241H	Disease
P00439	1MMKA	VAR_000945	R241L	Disease
P00439	1MMKA	VAR_000946	L242F	Disease
P00439	1MMKA	VAR_000947	R243Q	Disease
P00439	1MMKA	VAR_000948	P244L	Disease
P00439	1MMKA	VAR_000949	V245A	Disease
P00439	1MMKA	VAR_000950	V245E	Disease
P00439	1MMKA	VAR_000951	V245L	Disease
P00439	1MMKA	VAR_000952	A246D	Disease
P00439	1MMKA	VAR_000953	G247V	Disease
P00439	1MMKA	VAR_000954	L248P	Disease
P00439	1MMKA	VAR_000955	L249F	Disease
P00439	1MMKA	VAR_000956	R252G	Disease
P00439	1MMKA	VAR_000957	R252Q	Disease
P00439	1MMKA	VAR_000958	R252W	Disease
P00439	1MMKA	VAR_000959	L255V	Disease
P00439	1MMKA	VAR_000960	L255S	Disease
P00439	1MMKA	VAR_000961	G257C	Disease
P00439	1MMKA	VAR_000962	A259T	Disease
P00439	1MMKA	VAR_000963	A259V	Disease
P00439	1MMKA	VAR_000964	R261P	Disease
P00439	1MMKA	VAR_000965	R261Q	Disease
P00439	1MMKA	VAR_000966	F263L	Disease
P00439	1MMKA	VAR_000967	H264L	Disease
P00439	1MMKA	VAR_000968	C265G	Disease
P00439	1MMKA	VAR_000969	I269L	Disease
P00439	1MMKA	VAR_000970	R270K	Disease
P00439	1MMKA	VAR_000971	R270S	Disease
P00439	1MMKA	VAR_000972	H271Y	Disease
P00439	1MMKA	VAR_000973	S273F	Disease
P00439	1MMKA	VAR_000974	M276I	Disease
P00439	1MMKA	VAR_000975	M276V	Disease
P00439	1MMKA	VAR_000976	Y277C	Disease
P00439	1MMKA	VAR_000977	Y277D	Disease
P00439	1MMKA	VAR_000978	T278A	Disease
P00439	1MMKA	VAR_000979	T278N	Disease
P00439	1MMKA	VAR_000980	E280K	Disease
P00439	1MMKA	VAR_000981	P281L	Disease
P00439	1MMKA	VAR_000982	D282N	Disease
P00439	1MMKA	VAR_000983	I283F	Disease
P00439	1MMKA	VAR_000984	I283N	Disease
P00439	1MMKA	VAR_000985	R297C	Disease
P00439	1MMKA	VAR_000986	R297H	Disease
P00439	1MMKA	VAR_000987	F299C	Disease
P00439	1MMKA	VAR_000988	A300S	Disease
P00439	1MMKA	VAR_000989	A300V	Disease
P00439	1MMKA	VAR_000990	S303P	Disease
P00439	1MMKA	VAR_000991	Q304R	Disease
P00439	1MMKA	VAR_000992	I306V	Disease
P00439	1MMKA	VAR_000993	A309D	Disease
P00439	1MMKA	VAR_000994	A309V	Disease
P00439	1MMKA	VAR_000996	L311P	Disease
P00439	1MMKA	VAR_000997	P314H	Disease
P00439	1MMKA	VAR_000998	A322G	Disease
P00439	1MMKA	VAR_000999	A322T	Disease
P00439	1MMKA	VAR_001000	F331L	Disease
P00439	1MMKA	VAR_001001	L333F	Disease
P00439	1MMKA	VAR_001002	C334S	Disease
P00439	1MMKA	VAR_001003	G337V	Disease
P00439	1MMKA	VAR_001004	D338Y	Disease
P00439	1MMKA	VAR_001005	K341R	Disease
P00439	1MMKA	VAR_001006	K341T	Disease
P00439	1MMKA	VAR_001007	A342T	Disease
P00439	1MMKA	VAR_001008	Y343C	Disease
P00439	1MMKA	VAR_001009	A345S	Disease
P00439	1MMKA	VAR_001010	A345T	Disease
P00439	1MMKA	VAR_001011	L347F	Disease
P00439	1MMKA	VAR_001012	L348V	Disease
P00439	1MMKA	VAR_001013	S349L	Disease
P00439	1MMKA	VAR_001014	S349P	Disease
P00439	1MMKA	VAR_001015	S350T	Disease
P00439	1MMKA	VAR_001016	P362T	Disease
P00439	1MMKA	VAR_001019	P366H	Disease
P00439	1MMKA	VAR_001020	T372S	Disease
P00439	1MMKA	VAR_001021	Y377C	Disease
P00439	1MMKA	VAR_001022	T380M	Disease
P00439	1MMKA	VAR_001023	Y386C	Disease
P00439	1MMKA	VAR_001024	Y387H	Disease
P00439	1MMKA	VAR_001025	V388L	Disease
P00439	1MMKA	VAR_001026	V388M	Disease
P00439	1MMKA	VAR_001027	E390G	Disease
P00439	1MMKA	VAR_001028	D394A	Disease
P00439	1MMKA	VAR_001029	D394H	Disease
P00439	1MMKA	VAR_001030	A395G	Disease
P00439	1MMKA	VAR_001031	A395P	Disease
P00439	1MMKA	VAR_001033	A403V	Disease
P00439	1MMKA	VAR_001034	R408Q	Disease
P00439	1MMKA	VAR_001035	R408W	Disease
P00439	1MMKA	VAR_001036	R413P	Disease
P00439	1MMKA	VAR_001037	R413S	Disease
P00439	1MMKA	VAR_001038	Y414C	Disease
P00439	1MMKA	VAR_001039	D415N	Disease
P00439	1MMKA	VAR_001040	T418P	Disease
P00439	1MMKA	VAR_009242	R155P	Disease
P00439	1MMKA	VAR_009243	E183Q	Disease
P00439	1MMKA	VAR_009244	S231F	Disease
P00439	1MMKA	VAR_009245	Y325C	Disease
P00439	1MMKA	VAR_009246	E330D	Disease
P00439	1MMKA	VAR_009247	G344R	Disease
P00439	1MMKA	VAR_009248	G344V	Disease
P00439	1MMKA	VAR_009249	F410S	Disease
P00439	1MMKA	VAR_011566	D145V	Disease
P00439	1MMKA	VAR_011567	N167S	Disease
P00439	1MMKA	VAR_011568	R169H	Disease
P00439	1MMKA	VAR_011569	H170D	Disease
P00439	1MMKA	VAR_011570	I174V	Disease
P00439	1MMKA	VAR_011571	E205A	Disease
P00439	1MMKA	VAR_011572	F240S	Disease
P00439	1MMKA	VAR_011573	K274E	Polymorphism
P00439	1MMKA	VAR_011574	I318T	Disease
P00439	1MMKA	VAR_011575	C357G	Disease
P00439	1MMKA	VAR_011576	P407S	Disease
P12830	2OMVB	VAR_001307	T193P	Disease
P28907	2EF1A	VAR_001323	R140W	Polymorphism
Q14203	1TXQA	VAR_015850	G59S	Disease
P42773	1IHBA	VAR_001490	A72P	Disease
P42773	1IHBA	VAR_038604	T126M	Polymorphism
P51801	2PFIB	VAR_014469	T562M	Polymorphism
P51801	2PFIB	VAR_046801	S660L	Polymorphism
P51801	2PFIB	VAR_024409	E578K	Polymorphism
P29400	1T60H	VAR_001967	A1498D	Disease
P29400	1T60H	VAR_001968	P1517T	Disease
P29400	1T60H	VAR_001969	W1538S	Disease
P29400	1T60H	VAR_001970	R1563Q	Disease
P29400	1T60H	VAR_001971	C1564S	Disease
P29400	1T60H	VAR_001972	G1596D	Disease
P29400	1T60H	VAR_001973	L1649R	Disease
P29400	1T60H	VAR_001974	R1677Q	Disease
P29400	1T60H	VAR_008015	G1486A	Disease
P29400	1T60H	VAR_008016	P1559A	Polymorphism
P29400	1T60H	VAR_011287	S1488F	Disease
P29400	1T60H	VAR_011288	R1511H	Disease
P29400	1T60H	VAR_011289	C1567R	Disease
P29400	1T60H	VAR_011290	R1677P	Disease
P29400	1T60H	VAR_011291	C1678W	Disease
P04141	2GMFA	VAR_001975	I117T	Polymorphism
P04141	2GMFA	VAR_013089	T115I	Polymorphism
P00414	1V54C	VAR_002167	G78S	Disease
P00414	1V54C	VAR_002168	A200T	Disease
P00414	1V54C	VAR_008573	H3R	Polymorphism
P00414	1V54C	VAR_008574	F35S	Polymorphism
P00414	1V54C	VAR_008575	V91I	Polymorphism
P00414	1V54C	VAR_008576	Q177R	Polymorphism
P00414	1V54C	VAR_008577	V254I	Polymorphism
P09467	1FTAA	VAR_002380	G164S	Disease
P09467	1FTAA	VAR_002381	A177D	Disease
P09467	1FTAA	VAR_002382	V325A	Polymorphism
P09467	1FTAA	VAR_022212	K218R	Polymorphism
P09467	1FTAA	VAR_022213	F233I	Polymorphism
P09467	1FTAA	VAR_022214	R255L	Polymorphism
P09467	1FTAA	VAR_038812	F194S	Disease
P09467	1FTAA	VAR_038813	P284R	Disease
P31040	1ZOYA	VAR_002449	R554W	Disease
P31040	1ZOYA	VAR_016878	A524V	Disease
P31040	1ZOYA	VAR_016879	G555E	Disease
P31040	1ZOYA	VAR_049216	E240Q	Polymorphism
P31040	1ZOYA	VAR_049217	V657I	Polymorphism
P31040	1ZOYA	VAR_059307	V333I	Polymorphism
P69891	1I3DA	VAR_003161	I76T	Polymorphism
P63092	1AZTB	VAR_003439	L99P	Disease
P63092	1AZTB	VAR_003440	R165C	Disease
P63092	1AZTB	VAR_003441	R201H	Disease
P63092	1AZTB	VAR_003442	R201C	Disease
P63092	1AZTB	VAR_003443	Q227R	Disease
P63092	1AZTB	VAR_003444	R385H	Disease
P63092	1AZTB	VAR_015388	R258W	Disease
P63092	1AZTB	VAR_017843	P115L	Disease
P63092	1AZTB	VAR_017844	R201G	Disease
P63092	1AZTB	VAR_017845	R201L	Disease
P63092	1AZTB	VAR_017846	R201S	Disease
P63092	1AZTB	VAR_017848	R231H	Disease
P63092	1AZTB	VAR_017849	S250R	Disease
P63092	1AZTB	VAR_017850	A366S	Disease
P63092	1AZTB	VAR_049358	R380L	Polymorphism
P63092	1AZTB	VAR_031873	D156N	Disease
P63092	1AZTB	VAR_031874	V159M	Disease
P63092	1AZTB	VAR_031875	T242I	Disease
P63092	1AZTB	VAR_031876	F246S	Disease
P63092	1AZTB	VAR_031877	E259V	Disease
P63092	1AZTB	VAR_031878	R280G	Disease
P63092	1AZTB	VAR_031879	R280K	Disease
P63092	1AZTB	VAR_031880	W281R	Disease
P63092	1AZTB	VAR_031881	K338N	Disease
P48637	2HGSA	VAR_003602	A26D	Disease
P48637	2HGSA	VAR_003603	L188P	Disease
P48637	2HGSA	VAR_003604	D219A	Disease
P48637	2HGSA	VAR_003605	D219G	Disease
P48637	2HGSA	VAR_003606	L254R	Disease
P48637	2HGSA	VAR_003607	R267W	Disease
P48637	2HGSA	VAR_003608	Y270C	Disease
P48637	2HGSA	VAR_003609	Y270H	Disease
P48637	2HGSA	VAR_003610	R283C	Disease
P48637	2HGSA	VAR_003611	L286Q	Disease
P48637	2HGSA	VAR_003612	R330C	Disease
P48637	2HGSA	VAR_003613	G464V	Disease
P48637	2HGSA	VAR_003614	D469E	Disease
P48637	2HGSA	VAR_025047	R236Q	Polymorphism
P48637	2HGSA	VAR_025048	K437E	Polymorphism
P35914	2CW6A	VAR_003744	R41Q	Disease
P35914	2CW6A	VAR_003745	D42E	Disease
P35914	2CW6A	VAR_003746	D42G	Disease
P35914	2CW6A	VAR_003747	D42H	Disease
P35914	2CW6A	VAR_003748	V70L	Disease
P35914	2CW6A	VAR_003749	H233R	Disease
P35914	2CW6A	VAR_014202	E279K	Disease
P35914	2CW6A	VAR_058440	E37K	Disease
P35914	2CW6A	VAR_058441	K48N	Disease
P35914	2CW6A	VAR_058442	S75R	Disease
P35914	2CW6A	VAR_058443	S142F	Disease
P35914	2CW6A	VAR_058444	C174Y	Disease
P35914	2CW6A	VAR_058445	F192S	Disease
P35914	2CW6A	VAR_058446	I200F	Disease
P35914	2CW6A	VAR_058447	S201Y	Disease
P35914	2CW6A	VAR_058448	G203E	Disease
P35914	2CW6A	VAR_058449	D204N	Disease
P35914	2CW6A	VAR_058450	L263P	Disease
P19013	1GK4A	VAR_016038	E449K	Disease
Q03426	1KVKA	VAR_004022	H20P	Disease
Q03426	1KVKA	VAR_004023	P167L	Disease
Q03426	1KVKA	VAR_004024	I268T	Disease
Q03426	1KVKA	VAR_004025	N301T	Disease
Q03426	1KVKA	VAR_004026	A334T	Disease
Q03426	1KVKA	VAR_004027	V377I	Disease
Q03426	1KVKA	VAR_009068	V310M	Disease
Q03426	1KVKA	VAR_010956	H20N	Disease
Q03426	1KVKA	VAR_010957	L39P	Disease
Q03426	1KVKA	VAR_010958	S52N	Polymorphism
Q03426	1KVKA	VAR_010959	S135L	Disease
Q03426	1KVKA	VAR_010960	A148T	Disease
Q03426	1KVKA	VAR_010961	S150L	Disease
Q03426	1KVKA	VAR_010962	G202R	Disease
Q03426	1KVKA	VAR_010963	R215Q	Disease
Q03426	1KVKA	VAR_010964	T243I	Disease
Q03426	1KVKA	VAR_010965	L264F	Disease
Q03426	1KVKA	VAR_010966	L265P	Disease
Q03426	1KVKA	VAR_010967	G309S	Disease
Q03426	1KVKA	VAR_010968	G326R	Disease
Q03426	1KVKA	VAR_029519	H20Q	Disease
Q03426	1KVKA	VAR_029520	V132I	Disease
Q03426	1KVKA	VAR_029521	G171R	Disease
Q03426	1KVKA	VAR_029522	G211E	Disease
Q03426	1KVKA	VAR_029523	V250I	Disease
Q03426	1KVKA	VAR_029524	L265R	Disease
Q03426	1KVKA	VAR_029525	G335S	Polymorphism
Q03426	1KVKA	VAR_029526	T356M	Polymorphism
Q03426	1KVKA	VAR_029527	G376V	Disease
P06213	1P4OA	VAR_004091	V1012M	Polymorphism
P06213	1P4OA	VAR_004092	R1020Q	Disease
P06213	1P4OA	VAR_004093	G1035V	Disease
P06213	1P4OA	VAR_004094	A1075D	Disease
P06213	1P4OA	VAR_004095	A1161T	Disease
P06213	1P4OA	VAR_004096	A1162E	Disease
P06213	1P4OA	VAR_004097	M1180I	Disease
P06213	1P4OA	VAR_004099	P1205L	Disease
P06213	1P4OA	VAR_004100	W1220L	Disease
P06213	1P4OA	VAR_004101	W1227S	Disease
P06213	1P4OA	VAR_015922	I1023F	Polymorphism
P06213	1P4OA	VAR_015923	A1055V	Disease
P06213	1P4OA	VAR_015925	R1119W	Disease
P06213	1P4OA	VAR_015926	I1143T	Disease
P06213	1P4OA	VAR_015927	R1158Q	Disease
P06213	1P4OA	VAR_015928	R1158W	Disease
P06213	1P4OA	VAR_015929	R1201Q	Disease
P06213	1P4OA	VAR_015930	R1201W	Disease
P06213	1P4OA	VAR_015931	E1206D	Disease
P06213	1P4OA	VAR_015932	E1206K	Disease
P06213	1P4OA	VAR_041432	L1065V	Polymorphism
P06213	1P4OA	VAR_041433	T1282A	Polymorphism
P61626	1C46A	VAR_004280	I74T	Disease
P61626	1C46A	VAR_004281	D85H	Disease
P61626	1C46A	VAR_012050	T88N	Polymorphism
P30512	1HSBA	VAR_004365	H126D	Polymorphism
P30512	1HSBA	VAR_016347	N90H	Polymorphism
P30512	1HSBA	VAR_056266	S129P	Polymorphism
P30512	1HSBA	VAR_056267	G131W	Polymorphism
P30512	1HSBA	VAR_056268	F133L	Polymorphism
P30512	1HSBA	VAR_056269	N151K	Polymorphism
P30512	1HSBA	VAR_056270	I166T	Polymorphism
P12694	2BFFA	VAR_004968	R159W	Disease
P12694	2BFFA	VAR_004969	Q190K	Disease
P12694	2BFFA	VAR_004970	A253T	Disease
P12694	2BFFA	VAR_004971	I326T	Disease
P12694	2BFFA	VAR_004972	Y413C	Disease
P12694	2BFFA	VAR_004973	Y438N	Disease
P12694	2BFFA	VAR_015101	G290R	Disease
P12694	2BFFA	VAR_015102	F409C	Disease
P12694	2BFFA	VAR_034361	T151M	Polymorphism
P11182	2II3A	VAR_004978	F276C	Disease
P11182	2II3A	VAR_015100	G384S	Disease
P01185	2HNUA	VAR_004983	G45R	Disease
P01185	2HNUA	VAR_004984	G48V	Disease
P01185	2HNUA	VAR_004985	R51C	Disease
P01185	2HNUA	VAR_004986	P55L	Disease
P01185	2HNUA	VAR_004988	E78G	Disease
P01185	2HNUA	VAR_004989	L81P	Disease
P01185	2HNUA	VAR_004990	G88R	Disease
P01185	2HNUA	VAR_004991	G88S	Disease
P01185	2HNUA	VAR_004992	C92S	Disease
P01185	2HNUA	VAR_004993	G93W	Disease
P01185	2HNUA	VAR_004994	G96C	Disease
P01185	2HNUA	VAR_011894	P82L	Polymorphism
P01185	2HNUA	VAR_015264	C52R	Disease
P01185	2HNUA	VAR_015265	G54R	Disease
P01185	2HNUA	VAR_015266	G54V	Disease
P01185	2HNUA	VAR_015267	C59R	Disease
P01185	2HNUA	VAR_015268	C59Y	Disease
P01185	2HNUA	VAR_015269	S87F	Disease
P01185	2HNUA	VAR_015270	C92Y	Disease
P01185	2HNUA	VAR_015271	G96V	Disease
P01185	2HNUA	VAR_015272	R97C	Disease
P01185	2HNUA	VAR_015273	R97P	Disease
P01185	2HNUA	VAR_015274	C98G	Disease
P01185	2HNUA	VAR_015275	C104F	Disease
P01185	2HNUA	VAR_015276	C105R	Disease
P01185	2HNUA	VAR_015277	C116G	Disease
P01185	2HNUA	VAR_015278	C116R	Disease
P01185	2HNUA	VAR_015279	C105Y	Disease
P01185	2HNUA	VAR_019273	V67A	Disease
P01185	2HNUA	VAR_019274	G96D	Disease
P01185	2HNUA	VAR_019275	C104G	Disease
P01185	2HNUA	VAR_019276	C116W	Disease
P01185	2HNUA	VAR_029997	C58F	Disease
P01185	2HNUA	VAR_029998	C98S	Disease
P01185	2HNUA	VAR_029999	A99P	Disease
P21964	1VID	VAR_005139	V158M	Polymorphism
P21964	1VID	VAR_013926	A72S	Polymorphism
P21964	1VID	VAR_020274	A102T	Polymorphism
P21964	1VID	VAR_020275	A146V	Polymorphism
P07359	1P9AG	VAR_005256	C81R	Disease
P07359	1P9AG	VAR_005257	T161M	Polymorphism
P07359	1P9AG	VAR_005258	A172V	Disease
P07359	1P9AG	VAR_005260	C225S	Disease
P07359	1P9AG	VAR_011909	R72H	Polymorphism
P07359	1P9AG	VAR_011910	A254S	Polymorphism
P07359	1P9AG	VAR_013511	L86F	Polymorphism
P07359	1P9AG	VAR_014206	L73F	Disease
P07359	1P9AG	VAR_014207	L145P	Disease
P35568	1QQGB	VAR_014853	P158R	Polymorphism
P35568	1QQGB	VAR_014854	M209T	Polymorphism
P49638	1OIPA	VAR_005668	H101Q	Disease
P49638	1OIPA	VAR_007858	R192H	Disease
P49638	1OIPA	VAR_022388	R59W	Disease
P49638	1OIPA	VAR_022389	A120T	Disease
P49638	1OIPA	VAR_022390	E141K	Disease
P49638	1OIPA	VAR_022391	R221W	Disease
P49638	1OIPA	VAR_022392	G246R	Disease
P49638	1OIPA	VAR_037973	T172S	Polymorphism
P00558	1HDIA	VAR_006087	T352N	Polymorphism
Q15835	3C4ZA	VAR_006215	V380D	Disease
Q15835	3C4ZA	VAR_037904	P391H	Disease
P08581	2G15A	VAR_006286	M1131T	Disease
P08581	2G15A	VAR_006287	V1188L	Disease
P08581	2G15A	VAR_006288	L1195V	Disease
P08581	2G15A	VAR_006289	V1220I	Disease
P08581	2G15A	VAR_006290	D1228N	Disease
P08581	2G15A	VAR_006291	D1228H	Disease
P08581	2G15A	VAR_006292	Y1230C	Disease
P08581	2G15A	VAR_006293	Y1230H	Disease
P08581	2G15A	VAR_006294	M1250T	Disease
P08581	2G15A	VAR_032485	V1092I	Disease
P08581	2G15A	VAR_032486	H1094L	Disease
P08581	2G15A	VAR_032487	H1094R	Disease
P08581	2G15A	VAR_032488	H1094Y	Disease
P08581	2G15A	VAR_032489	H1106D	Disease
P08581	2G15A	VAR_032490	T1173I	Disease
P08581	2G15A	VAR_032491	Y1230D	Disease
P08581	2G15A	VAR_032492	K1244R	Disease
P08581	2G15A	VAR_032493	M1250I	Disease
P07477	1TRNA	VAR_006720	N29I	Disease
P07477	1TRNA	VAR_006721	R122H	Disease
P07477	1TRNA	VAR_011654	L104P	Disease
P07477	1TRNA	VAR_011655	R116C	Disease
P07477	1TRNA	VAR_011656	C139F	Disease
P07477	1TRNA	VAR_012712	N29T	Disease
P07477	1TRNA	VAR_012713	R122C	Disease
P07477	1TRNA	VAR_036299	T137M	Disease
P07477	1TRNA	VAR_037908	N54S	Disease
P07477	1TRNA	VAR_037909	E79K	Disease
P11172	2P1FA	VAR_006810	G429R	Disease
P11172	2P1FA	VAR_020615	I446V	Polymorphism
P01112	1Q21A	VAR_006836	G12V	Disease
P01112	1Q21A	VAR_006837	G12S	Disease
P01112	1Q21A	VAR_006838	Q61L	Disease
P01112	1Q21A	VAR_045975	G12C	Disease
P01112	1Q21A	VAR_045976	G12E	Disease
P01112	1Q21A	VAR_045977	Q22K	Disease
P01112	1Q21A	VAR_045978	T58I	Disease
P01112	1Q21A	VAR_045979	Q61K	Disease
P01112	1Q21A	VAR_045980	E63K	Disease
P01112	1Q21A	VAR_045981	K117R	Disease
P01112	1Q21A	VAR_045982	A146T	Disease
P01112	1Q21A	VAR_045983	A146V	Disease
P01112	1Q21A	VAR_026106	G12A	Disease
P01112	1Q21A	VAR_026107	G13C	Disease
P01112	1Q21A	VAR_026108	G13D	Disease
P00441	1HL5A	VAR_007130	A5T	Disease
P00441	1HL5A	VAR_007131	A5V	Disease
P00441	1HL5A	VAR_007132	V8E	Disease
P00441	1HL5A	VAR_007133	V15M	Disease
P00441	1HL5A	VAR_007134	G17S	Disease
P00441	1HL5A	VAR_007135	E22K	Disease
P00441	1HL5A	VAR_007136	G38R	Disease
P00441	1HL5A	VAR_007137	L39V	Disease
P00441	1HL5A	VAR_007138	G42S	Disease
P00441	1HL5A	VAR_007139	G42D	Disease
P00441	1HL5A	VAR_007140	H44R	Disease
P00441	1HL5A	VAR_007141	H47R	Disease
P00441	1HL5A	VAR_007142	H49Q	Disease
P00441	1HL5A	VAR_007143	L85V	Disease
P00441	1HL5A	VAR_007144	G86R	Disease
P00441	1HL5A	VAR_007145	D91A	Disease
P00441	1HL5A	VAR_007146	G94A	Disease
P00441	1HL5A	VAR_007147	G94C	Disease
P00441	1HL5A	VAR_007148	G94D	Disease
P00441	1HL5A	VAR_007149	G94R	Disease
P00441	1HL5A	VAR_007150	E101G	Disease
P00441	1HL5A	VAR_007151	D102G	Disease
P00441	1HL5A	VAR_007152	D102N	Disease
P00441	1HL5A	VAR_007153	L107V	Disease
P00441	1HL5A	VAR_007155	I114T	Disease
P00441	1HL5A	VAR_007156	R116G	Disease
P00441	1HL5A	VAR_007157	D126H	Disease
P00441	1HL5A	VAR_007158	S135N	Disease
P00441	1HL5A	VAR_007159	N140K	Disease
P00441	1HL5A	VAR_007160	L145F	Disease
P00441	1HL5A	VAR_007161	V149G	Disease
P00441	1HL5A	VAR_007162	V149I	Disease
P00441	1HL5A	VAR_007163	I150T	Disease
P00441	1HL5A	VAR_007164	I152T	Disease
P00441	1HL5A	VAR_008717	C7F	Disease
P00441	1HL5A	VAR_008718	G73S	Disease
P00441	1HL5A	VAR_008719	G94V	Disease
P00441	1HL5A	VAR_008720	I105F	Disease
P00441	1HL5A	VAR_008722	D125V	Disease
P00441	1HL5A	VAR_008724	L145S	Disease
P00441	1HL5A	VAR_008725	A146T	Disease
P00441	1HL5A	VAR_013518	A5S	Disease
P00441	1HL5A	VAR_013519	L9Q	Disease
P00441	1HL5A	VAR_013520	L9V	Disease
P00441	1HL5A	VAR_013521	G13R	Disease
P00441	1HL5A	VAR_013522	V15G	Disease
P00441	1HL5A	VAR_013523	E22G	Disease
P00441	1HL5A	VAR_013524	L39R	Disease
P00441	1HL5A	VAR_013525	F46C	Disease
P00441	1HL5A	VAR_013526	E50K	Disease
P00441	1HL5A	VAR_013527	N66S	Disease
P00441	1HL5A	VAR_013528	L68R	Disease
P00441	1HL5A	VAR_013529	D77Y	Disease
P00441	1HL5A	VAR_013530	L85F	Disease
P00441	1HL5A	VAR_013531	N87S	Disease
P00441	1HL5A	VAR_013532	A90V	Disease
P00441	1HL5A	VAR_013533	D91V	Disease
P00441	1HL5A	VAR_013534	E101K	Disease
P00441	1HL5A	VAR_013535	S106L	Disease
P00441	1HL5A	VAR_013536	G109V	Disease
P00441	1HL5A	VAR_013537	I113M	Disease
P00441	1HL5A	VAR_013538	G115A	Disease
P00441	1HL5A	VAR_013539	L127S	Disease
P00441	1HL5A	VAR_013540	C147R	Disease
P00441	1HL5A	VAR_016874	H81A	Disease
P00441	1HL5A	VAR_045876	F21C	Disease
P00441	1HL5A	VAR_045877	Q23L	Disease
P00441	1HL5A	VAR_045878	H49R	Disease
P00441	1HL5A	VAR_045879	T55R	Disease
P00441	1HL5A	VAR_045880	V88A	Disease
P00441	1HL5A	VAR_045881	A90T	Disease
P00441	1HL5A	VAR_045882	V98M	Disease
P00441	1HL5A	VAR_045883	V119L	Disease
P00441	1HL5A	VAR_045884	D125G	Disease
P00441	1HL5A	VAR_045885	G148R	Disease
P15848	1FSU	VAR_007294	T92M	Disease
P15848	1FSU	VAR_007295	R95Q	Disease
P15848	1FSU	VAR_007296	C117R	Disease
P15848	1FSU	VAR_007297	G137V	Disease
P15848	1FSU	VAR_007298	R152W	Disease
P15848	1FSU	VAR_007299	R160Q	Disease
P15848	1FSU	VAR_007300	Y210C	Disease
P15848	1FSU	VAR_007301	L236P	Disease
P15848	1FSU	VAR_007302	G302R	Disease
P15848	1FSU	VAR_007303	V376M	Polymorphism
P15848	1FSU	VAR_007304	H393P	Disease
P15848	1FSU	VAR_007305	C405Y	Disease
P15848	1FSU	VAR_007306	L498P	Disease
P15848	1FSU	VAR_016061	V358M	Polymorphism
P15848	1FSU	VAR_019017	S65F	Disease
P15848	1FSU	VAR_019019	P116H	Disease
P15848	1FSU	VAR_019020	M142I	Disease
P15848	1FSU	VAR_019021	G144R	Disease
P15848	1FSU	VAR_019022	W146L	Disease
P15848	1FSU	VAR_019023	W146R	Disease
P15848	1FSU	VAR_019024	W146S	Disease
P15848	1FSU	VAR_019025	C192R	Disease
P15848	1FSU	VAR_019026	Q239R	Disease
P15848	1FSU	VAR_019027	W312C	Disease
P15848	1FSU	VAR_019028	R315Q	Disease
P15848	1FSU	VAR_019029	L321P	Disease
P15848	1FSU	VAR_019030	S384N	Disease
P15848	1FSU	VAR_019031	F399L	Disease
P15848	1FSU	VAR_019032	R484G	Disease
P15848	1FSU	VAR_019033	C521Y	Disease
P15848	1FSU	VAR_019034	P531R	Disease
P60174	1WYIA	VAR_007534	C42Y	Disease
P60174	1WYIA	VAR_007535	G73A	Disease
P60174	1WYIA	VAR_007536	E105D	Disease
P60174	1WYIA	VAR_007538	V155M	Disease
P60174	1WYIA	VAR_007539	I171V	Disease
P60174	1WYIA	VAR_007540	V232M	Disease
P60174	1WYIA	VAR_007541	F241L	Disease
P38398	1Y98A	VAR_007795	M1652I	Polymorphism
P38398	1Y98A	VAR_007796	A1708E	Disease
P38398	1Y98A	VAR_007797	V1713G	Polymorphism
P38398	1Y98A	VAR_007798	P1749R	Disease
P38398	1Y98A	VAR_007799	M1775R	Disease
P38398	1Y98A	VAR_008763	D1692N	Disease
P38398	1Y98A	VAR_008764	P1776S	Disease
P38398	1Y98A	VAR_008765	P1812S	Disease
P38398	1Y98A	VAR_020700	V1665M	Polymorphism
P38398	1Y98A	VAR_020701	K1690Q	Disease
P38398	1Y98A	VAR_020702	C1697R	Disease
P38398	1Y98A	VAR_020703	R1699W	Disease
P38398	1Y98A	VAR_020704	L1786P	Disease
P38398	1Y98A	VAR_052080	F1662C	Polymorphism
O43602	1MG4A	VAR_007821	R140L	Disease
O43602	1MG4A	VAR_007822	R140H	Disease
O43602	1MG4A	VAR_007823	D143N	Disease
O43602	1MG4A	VAR_007824	R159L	Disease
O43602	1MG4A	VAR_007825	D167H	Disease
O43602	1MG4A	VAR_007826	G181A	Disease
O43602	1MG4A	VAR_007827	R183S	Disease
O43602	1MG4A	VAR_007828	Y206H	Disease
O43602	1MG4A	VAR_007829	Y206D	Disease
O43602	1MG4A	VAR_010536	R170G	Disease
O00294	2FIMB	VAR_007941	R420P	Disease
O00294	2FIMB	VAR_007942	I459K	Disease
O00294	2FIMB	VAR_007943	F491L	Disease
O00294	2FIMB	VAR_008278	R378H	Disease
O00294	2FIMB	VAR_008279	T454M	Disease
O00294	2FIMB	VAR_008280	K489R	Disease
O00294	2FIMB	VAR_008281	A496T	Disease
O00294	2FIMB	VAR_037584	F382S	Disease
P48728	1WSRA	VAR_007951	H42R	Disease
P48728	1WSRA	VAR_007952	G47R	Disease
P48728	1WSRA	VAR_007953	G269D	Disease
P48728	1WSRA	VAR_007954	D276H	Disease
P48728	1WSRA	VAR_007955	R320H	Disease
P48728	1WSRA	VAR_016847	N145I	Disease
P48728	1WSRA	VAR_016848	E211K	Disease
P01918	2NNAB	VAR_056560	V148I	Polymorphism
P01918	2NNAB	VAR_056561	E194D	Polymorphism
P01918	2NNAB	VAR_056562	T217I	Polymorphism
P01918	2NNAB	VAR_059514	D167A	Polymorphism
P01918	2NNAB	VAR_059515	A172T	Polymorphism
P01918	2NNAB	VAR_059516	P197L	Polymorphism
P31994	2FCBA	VAR_059430	Q83P	Polymorphism
P31994	2FCBA	VAR_027045	Y205F	Polymorphism
Q01968	2QV2A	VAR_010188	I768N	Disease
Q01968	2QV2A	VAR_010189	A797P	Disease
P43628	1NKRA	VAR_010314	L32R	Polymorphism
P43628	1NKRA	VAR_010315	Q56E	Polymorphism
P43628	1NKRA	VAR_010316	H71R	Polymorphism
P43628	1NKRA	VAR_015967	H34Q	Polymorphism
P43628	1NKRA	VAR_049978	P37R	Polymorphism
P43628	1NKRA	VAR_049979	F66Y	Polymorphism
P43629	1NKRA	VAR_010336	G259R	Polymorphism
P43629	1NKRA	VAR_049987	P203S	Polymorphism
P43629	1NKRA	VAR_049988	P220L	Polymorphism
Q14943	1NKR	VAR_010377	R166H	Polymorphism
Q14943	1NKR	VAR_056095	P203S	Polymorphism
Q14943	1NKR	VAR_056096	L220P	Polymorphism
Q14943	1NKR	VAR_056097	G259R	Polymorphism
P37231	1ZGYA	VAR_010725	Q314P	Disease
P37231	1ZGYA	VAR_010726	R316H	Disease
P37231	1ZGYA	VAR_022700	F388L	Disease
P37231	1ZGYA	VAR_022701	R425C	Disease
Q13867	2CB5A	VAR_010896	I443V	Polymorphism
Q16647	2IAGA	VAR_010915	P38L	Polymorphism
Q16647	2IAGA	VAR_010916	S118R	Polymorphism
Q16647	2IAGA	VAR_010917	R379S	Polymorphism
Q16647	2IAGA	VAR_014634	E154A	Polymorphism
Q16647	2IAGA	VAR_014635	F171L	Polymorphism
Q16647	2IAGA	VAR_014636	R236C	Polymorphism
Q16647	2IAGA	VAR_014637	P500S	Polymorphism
Q13253	1M4UA	VAR_011361	P35R	Disease
Q13253	1M4UA	VAR_011362	G189C	Disease
Q13253	1M4UA	VAR_011363	W217G	Disease
Q13253	1M4UA	VAR_011364	I220N	Disease
Q13253	1M4UA	VAR_011365	Y222C	Disease
Q13253	1M4UA	VAR_011366	Y222D	Disease
Q13253	1M4UA	VAR_011367	P223L	Disease
Q13253	1M4UA	VAR_018324	P35S	Disease
Q13253	1M4UA	VAR_018325	C184Y	Disease
Q13253	1M4UA	VAR_018326	R204L	Disease
Q13253	1M4UA	VAR_036997	P35A	Disease
Q13253	1M4UA	VAR_036998	A36P	Disease
Q13253	1M4UA	VAR_036999	E48K	Disease
Q13253	1M4UA	VAR_037000	R167G	Disease
Q13253	1M4UA	VAR_037001	P187S	Disease
Q13253	1M4UA	VAR_037605	W205C	Disease
P68133	2D1KA	VAR_011680	G17R	Disease
P68133	2D1KA	VAR_011681	L96P	Disease
P68133	2D1KA	VAR_011682	N117S	Disease
P68133	2D1KA	VAR_011683	I138M	Disease
P68133	2D1KA	VAR_011684	V165L	Disease
P68133	2D1KA	VAR_011685	E261V	Disease
P68133	2D1KA	VAR_011686	G270C	Disease
P68133	2D1KA	VAR_011687	V372F	Disease
P68133	2D1KA	VAR_013470	M134V	Disease
P68133	2D1KA	VAR_013471	M271R	Disease
P68133	2D1KA	VAR_015579	H42Y	Disease
P68133	2D1KA	VAR_015580	G184D	Disease
P68133	2D1KA	VAR_015581	R185G	Disease
P68133	2D1KA	VAR_015582	R185C	Disease
P68133	2D1KA	VAR_015583	R258H	Disease
P68133	2D1KA	VAR_015584	Q265L	Disease
P68133	2D1KA	VAR_015585	N282K	Disease
P68133	2D1KA	VAR_015586	D288G	Disease
P68133	2D1KA	VAR_015587	I359L	Disease
P68133	2D1KA	VAR_032917	L223P	Disease
P68133	2D1KA	VAR_032918	D294V	Disease
P68133	2D1KA	VAR_032919	P334S	Disease
P00734	1HAGE	VAR_011782	P386T	Polymorphism
P37268	1EZFA	VAR_011786	K45R	Polymorphism
Q14653	1QWTA	VAR_011902	E377K	Polymorphism
Q14653	1QWTA	VAR_011903	S427T	Polymorphism
P01375	1A8MA	VAR_011927	A94T	Polymorphism
P01375	1A8MA	VAR_019378	P84L	Polymorphism
P62736	2A40A	VAR_011944	T196S	Polymorphism
P62736	2A40A	VAR_011945	T320A	Polymorphism
P62736	2A40A	VAR_045915	N117T	Disease
P62736	2A40A	VAR_045916	R118Q	Disease
P62736	2A40A	VAR_045917	Y135H	Disease
P62736	2A40A	VAR_045918	R149C	Disease
P62736	2A40A	VAR_045919	V154A	Disease
P62736	2A40A	VAR_045920	R258C	Disease
P62736	2A40A	VAR_045921	R258H	Disease
P62736	2A40A	VAR_045922	R292G	Disease
P62736	2A40A	VAR_045923	T353N	Disease
P04035	1HWIC	VAR_011954	I638V	Polymorphism
P04808	6RLXB	VAR_011962	K28M	Polymorphism
Q16620	1WWBX	VAR_011973	N338Y	Polymorphism
Q16620	1WWBX	VAR_016320	G309R	Polymorphism
P06703	1K96A	VAR_011982	H27R	Polymorphism
P06703	1K96A	VAR_011983	N69S	Polymorphism
P06703	1K96A	VAR_011984	I83T	Polymorphism
P06703	1K96A	VAR_029281	G90D	Polymorphism
P17028	1MEYC	VAR_012018	G331W	Polymorphism
P52803	1SHWA	VAR_012035	N55K	Polymorphism
P05412	2H7HA	VAR_012070	T297M	Polymorphism
Q13813	1PWTA	VAR_035455	P1017S	Disease
O15409	2A07F	VAR_012278	R553H	Disease
P14598	1O7KA	VAR_012476	R42Q	Disease
P14598	1O7KA	VAR_014735	R90H	Polymorphism
P14598	1O7KA	VAR_018479	S99G	Polymorphism
P17931	1A3KA	VAR_049768	R183K	Polymorphism
P23219	1Q4GA	VAR_013453	K359R	Polymorphism
P23219	1Q4GA	VAR_013454	I443V	Polymorphism
P23219	1Q4GA	VAR_019161	R53H	Polymorphism
P23219	1Q4GA	VAR_019162	R149L	Polymorphism
P23219	1Q4GA	VAR_019163	L237M	Polymorphism
P23219	1Q4GA	VAR_056663	K185T	Polymorphism
P23219	1Q4GA	VAR_056664	K341R	Polymorphism
P23219	1Q4GA	VAR_028017	V481I	Polymorphism
P27695	1HD7A	VAR_013455	Q51H	Polymorphism
P27695	1HD7A	VAR_014823	I64V	Polymorphism
P27695	1HD7A	VAR_019790	D148E	Polymorphism
P06753	1IC2A	VAR_013460	M8R	Disease
P07101	2TOHA	VAR_014026	R233H	Disease
P07101	2TOHA	VAR_014027	L236P	Disease
P07101	2TOHA	VAR_014028	T276P	Disease
P07101	2TOHA	VAR_014029	T314M	Disease
P07101	2TOHA	VAR_014030	R337H	Disease
P07101	2TOHA	VAR_014031	Q412K	Disease
P07101	2TOHA	VAR_014032	T494M	Disease
P07101	2TOHA	VAR_014033	V499M	Polymorphism
P02679	1FZCC	VAR_014170	G191R	Polymorphism
P02679	1FZCC	VAR_014171	M410V	Polymorphism
P02679	1FZCC	VAR_033930	Y140H	Polymorphism
Q14790	1QTNA	VAR_014204	R248W	Disease
Q14790	1QTNA	VAR_020127	D285H	Polymorphism
Q9Y336	1O7VA	VAR_014254	K100E	Polymorphism
Q9Y336	1O7VA	VAR_014255	S125N	Polymorphism
Q9Y336	1O7VA	VAR_033621	K131Q	Polymorphism
O15143	1K8KC	VAR_014477	K37N	Polymorphism
P17538	1CGIE	VAR_014566	T250A	Polymorphism
P08235	2OAXB	VAR_015627	L924P	Disease
P08235	2OAXB	VAR_029311	F826Y	Polymorphism
P08235	2OAXB	VAR_031271	P759S	Disease
P08235	2OAXB	VAR_031272	L769P	Disease
P08235	2OAXB	VAR_031273	N770K	Disease
P08235	2OAXB	VAR_031274	Q776R	Disease
P08235	2OAXB	VAR_031275	S805P	Disease
P08235	2OAXB	VAR_031276	S815R	Disease
P08235	2OAXB	VAR_031277	S818L	Disease
P08235	2OAXB	VAR_031278	E972G	Disease
P08235	2OAXB	VAR_031279	L979P	Disease
P07148	2F73A	VAR_014662	A54T	Polymorphism
P07148	2F73A	VAR_022093	T94A	Polymorphism
P24821	2RB8A	VAR_055779	D850H	Polymorphism
P09651	1PO6A	VAR_014711	N73S	Polymorphism
P09874	1A26A	VAR_014715	V762A	Polymorphism
P09874	1A26A	VAR_019173	K940R	Polymorphism
P52895	1J96A	VAR_014748	L172Q	Polymorphism
P52895	1J96A	VAR_048216	F46Y	Polymorphism
P36405	1FZQA	VAR_014869	L34M	Polymorphism
P55211	1NW9B	VAR_015420	R173H	Polymorphism
P55211	1NW9B	VAR_015421	Q221R	Polymorphism
P55211	1NW9B	VAR_016131	G176R	Polymorphism
P55211	1NW9B	VAR_016132	R192C	Polymorphism
P55211	1NW9B	VAR_022053	I185M	Polymorphism
P78324	2UV3B	VAR_015464	D40E	Polymorphism
P78324	2UV3B	VAR_015465	S44L	Polymorphism
P78324	2UV3B	VAR_015466	S50T	Polymorphism
P78324	2UV3B	VAR_015468	I52T	Polymorphism
P78324	2UV3B	VAR_015470	H54R	Polymorphism
P78324	2UV3B	VAR_015471	V57A	Polymorphism
P78324	2UV3B	VAR_015472	I61N	Polymorphism
P78324	2UV3B	VAR_015473	W68R	Polymorphism
P78324	2UV3B	VAR_015474	A75G	Polymorphism
P78324	2UV3B	VAR_015475	E77K	Polymorphism
P78324	2UV3B	VAR_015477	N81H	Polymorphism
P78324	2UV3B	VAR_015478	E95D	Polymorphism
P78324	2UV3B	VAR_015479	S96L	Polymorphism
P78324	2UV3B	VAR_015482	S107C	Polymorphism
P78324	2UV3B	VAR_015483	S107R	Polymorphism
P78324	2UV3B	VAR_015484	S109G	Polymorphism
P78324	2UV3B	VAR_015485	R125Q	Polymorphism
P78324	2UV3B	VAR_015487	F133L	Polymorphism
Q9NZ94	3BE8A	VAR_015668	R451C	Disease
P42575	1PYOC	VAR_016335	P178A	Polymorphism
P03989	1HSAA	VAR_016379	Y83H	Polymorphism
P03989	1HSAA	VAR_016380	D101N	Polymorphism
P03989	1HSAA	VAR_016381	D101S	Polymorphism
P03989	1HSAA	VAR_016383	T104N	Polymorphism
P03989	1HSAA	VAR_016385	N121S	Polymorphism
P03989	1HSAA	VAR_016387	H138D	Polymorphism
P03989	1HSAA	VAR_016388	D140H	Polymorphism
P03989	1HSAA	VAR_016389	D140Y	Polymorphism
P03989	1HSAA	VAR_016390	S155R	Polymorphism
P03989	1HSAA	VAR_016391	V176E	Polymorphism
P03989	1HSAA	VAR_016392	A235G	Polymorphism
P03989	1HSAA	VAR_056341	A65T	Polymorphism
P10319	1S7WJ	VAR_016498	G86E	Polymorphism
P10319	1S7WJ	VAR_016500	R121W	Polymorphism
P10319	1S7WJ	VAR_016666	W171L	Polymorphism
P10319	1S7WJ	VAR_016667	V176A	Polymorphism
P10319	1S7WJ	VAR_016668	L187T	Polymorphism
P30491	1A1MA	VAR_016524	N101D	Polymorphism
P30491	1A1MA	VAR_016525	N101S	Polymorphism
P30491	1A1MA	VAR_016527	I118T	Polymorphism
P30491	1A1MA	VAR_016528	Y123S	Polymorphism
P30491	1A1MA	VAR_016529	L127V	Polymorphism
P30491	1A1MA	VAR_016531	S140F	Polymorphism
P30491	1A1MA	VAR_016532	V176E	Polymorphism
P30491	1A1MA	VAR_016533	Y195H	Polymorphism
P30499	1AGBA	VAR_016545	N92K	Polymorphism
P30499	1AGBA	VAR_016546	D138N	Polymorphism
P30499	1AGBA	VAR_016547	Y140F	Polymorphism
P30499	1AGBA	VAR_016548	Y140S	Polymorphism
P30499	1AGBA	VAR_016549	E179Q	Polymorphism
P30499	1AGBA	VAR_016550	R180W	Polymorphism
P30499	1AGBA	VAR_016551	S202T	Polymorphism
P30499	1AGBA	VAR_016552	W243R	Polymorphism
P30499	1AGBA	VAR_016553	M272V	Polymorphism
P30499	1AGBA	VAR_056454	E43K	Polymorphism
P30499	1AGBA	VAR_056455	A73E	Polymorphism
P30499	1AGBA	VAR_056456	V76M	Polymorphism
P30499	1AGBA	VAR_056457	K90N	Polymorphism
P30499	1AGBA	VAR_056458	E201K	Polymorphism
P30501	1XR8A	VAR_056459	Y137H	Polymorphism
P30501	1XR8A	VAR_056460	V272M	Polymorphism
P30505	1A9EA	VAR_016586	T162K	Polymorphism
P30505	1A9EA	VAR_016587	T176E	Polymorphism
P30505	1A9EA	VAR_016588	L180R	Polymorphism
P30505	1A9EA	VAR_016589	G199R	Polymorphism
P30505	1A9EA	VAR_056483	A73E	Polymorphism
P30505	1A9EA	VAR_056484	V76M	Polymorphism
P30505	1A9EA	VAR_056485	K90N	Polymorphism
P30505	1A9EA	VAR_056486	V272M	Polymorphism
Q30134	1KLUB	VAR_016683	S86D	Polymorphism
Q30134	1KLUB	VAR_016684	F96I	Polymorphism
Q30134	1KLUB	VAR_016685	G115V	Polymorphism
P04229	1KLUB	VAR_016710	L96I	Polymorphism
P04229	1KLUB	VAR_016711	Q99D	Polymorphism
P04229	1KLUB	VAR_016712	R100E	Polymorphism
P04229	1KLUB	VAR_016713	T106N	Polymorphism
P04229	1KLUB	VAR_016714	V114A	Polymorphism
P04229	1KLUB	VAR_016715	G115V	Polymorphism
P04229	1KLUB	VAR_016740	Q39E	Polymorphism
P04229	1KLUB	VAR_016741	G74R	Polymorphism
P04229	1KLUB	VAR_016742	R100A	Polymorphism
P04229	1KLUB	VAR_033379	R33K	Polymorphism
P04229	1KLUB	VAR_033380	R33Q	Polymorphism
P04229	1KLUB	VAR_033381	S66Y	Polymorphism
P04229	1KLUB	VAR_033382	Y76F	Polymorphism
P04229	1KLUB	VAR_033383	Y89S	Polymorphism
P04229	1KLUB	VAR_033384	Q99E	Polymorphism
P04229	1KLUB	VAR_033385	Q99H	Polymorphism
P04229	1KLUB	VAR_033386	A102G	Polymorphism
P04229	1KLUB	VAR_033387	A103E	Polymorphism
P04229	1KLUB	VAR_033388	Y107H	Polymorphism
P04229	1KLUB	VAR_033389	G164D	Polymorphism
P04229	1KLUB	VAR_033390	A169T	Polymorphism
P04229	1KLUB	VAR_033391	V171M	Polymorphism
P04229	1KLUB	VAR_033392	Q178H	Polymorphism
P04229	1KLUB	VAR_033393	R195Q	Polymorphism
P04229	1KLUB	VAR_033394	T210I	Polymorphism
P28068	2BC4D	VAR_016752	S45F	Polymorphism
P28068	2BC4D	VAR_016753	A162E	Polymorphism
P28068	2BC4D	VAR_016754	A162V	Polymorphism
P28068	2BC4D	VAR_016755	I197T	Polymorphism
P28068	2BC4D	VAR_050360	T28A	Polymorphism
P28068	2BC4D	VAR_050361	D49V	Polymorphism
P28068	2BC4D	VAR_050362	S71N	Polymorphism
Q8N149	1G0XA	VAR_016988	H25L	Polymorphism
Q8N149	1G0XA	VAR_016989	H25N	Polymorphism
P13051	1AKZ	VAR_017094	F251S	Disease
Q8NBP7	2P4EP	VAR_017199	S127R	Disease
Q8NBP7	2P4EP	VAR_058520	T77I	Polymorphism
Q8NBP7	2P4EP	VAR_058521	R93C	Polymorphism
Q8NBP7	2P4EP	VAR_058522	G106R	Polymorphism
Q8NBP7	2P4EP	VAR_058523	V114A	Polymorphism
Q8NBP7	2P4EP	VAR_058524	D129G	Disease
O95154	2C91C	VAR_017416	V138M	Polymorphism
O95154	2C91C	VAR_017417	N215D	Polymorphism
O95154	2C91C	VAR_017418	T323A	Polymorphism
P15260	1FYHE	VAR_017577	C77Y	Disease
P15260	1FYHE	VAR_017578	I87T	Disease
P15260	1FYHE	VAR_019281	V61I	Polymorphism
Q13426	1IK9A	VAR_022310	S12C	Polymorphism
Q13426	1IK9A	VAR_022311	A56T	Polymorphism
Q13426	1IK9A	VAR_022312	I134T	Polymorphism
Q13426	1IK9A	VAR_022313	E142Q	Polymorphism
P25067	1O91A	VAR_017899	P575L	Disease
P25067	1O91A	VAR_017900	T645I	Polymorphism
O60806	1XBRA	VAR_018387	S128F	Disease
O95257	3CG6A	VAR_018888	G112S	Polymorphism
P04406	1U8FO	VAR_018889	A22G	Polymorphism
P04406	1U8FO	VAR_049218	K251N	Polymorphism
P14778	1ITBB	VAR_019131	A124G	Polymorphism
P09601	1NI6C	VAR_019165	D7H	Polymorphism
P09601	1NI6C	VAR_022156	P106L	Polymorphism
Q96T60	2BRFA	VAR_019260	P20S	Polymorphism
Q96T60	2BRFA	VAR_019261	A63V	Polymorphism
P31939	1M9NA	VAR_019306	T116S	Polymorphism
P31939	1M9NA	VAR_019307	K426R	Disease
Q10471	2FFUA	VAR_019575	V554M	Polymorphism
Q10471	2FFUA	VAR_049240	R245H	Polymorphism
Q9BWD1	1WL4A	VAR_019686	K211R	Polymorphism
P12319	1F2QA	VAR_020091	K84R	Polymorphism
P12319	1F2QA	VAR_020092	S101N	Polymorphism
P50440	1JDW	VAR_020305	Q110H	Polymorphism
Q15437	2NUTA	VAR_020318	H489Q	Polymorphism
Q15437	2NUTA	VAR_034482	P433L	Polymorphism
P00797	2IKOA	VAR_020376	G217R	Polymorphism
P00797	2IKOA	VAR_029171	Q160K	Polymorphism
P00797	2IKOA	VAR_035087	R230K	Disease
P00797	2IKOA	VAR_035088	D104N	Disease
O43423	2JE0A	VAR_020419	R71K	Polymorphism
O43423	2JE0A	VAR_048314	L105P	Polymorphism
O43423	2JE0A	VAR_026702	A23V	Polymorphism
O43423	2JE0A	VAR_026703	Y140H	Polymorphism
P69892	1FDHG	VAR_020651	I76T	Polymorphism
P47989	3B9JA	VAR_045900	R149C	Disease
P54756	2QOCA	VAR_042144	A672T	Polymorphism
P54756	2QOCA	VAR_042145	S673T	Polymorphism
P54756	2QOCA	VAR_042146	T856I	Disease
P54756	2QOCA	VAR_042147	H959R	Polymorphism
P16885	2DX0A	VAR_047427	T541A	Polymorphism
P40189	1I1RA	VAR_047783	G148R	Polymorphism
P63261	2A40A	VAR_048186	T160I	Polymorphism
P63261	2A40A	VAR_055482	P243L	Polymorphism
P63261	2A40A	VAR_032434	T89I	Disease
P63261	2A40A	VAR_032435	K118M	Disease
P63261	2A40A	VAR_032436	P264L	Disease
P63261	2A40A	VAR_032437	T278I	Disease
P63261	2A40A	VAR_032438	P332A	Disease
Q8TDY4	2B0OE	VAR_035612	A617T	Disease
P25705	1W0JC	VAR_048370	I223V	Polymorphism
P06576	1E79E	VAR_048371	E274Q	Polymorphism
P28676	1K94A	VAR_048657	S80A	Polymorphism
P84074	1BJFA	VAR_048662	E21D	Polymorphism
Q99616	2RA4A	VAR_048706	N29S	Polymorphism
Q92583	1NR4E	VAR_048709	V67M	Polymorphism
O15540	1FDQA	VAR_049012	T61M	Polymorphism
Q9UK22	2E31A	VAR_049036	K118T	Polymorphism
Q07960	1OW3A	VAR_049137	R369C	Polymorphism
Q13489	2UVLB	VAR_021069	K260R	Polymorphism
P18510	1ILR2	VAR_049573	A124T	Polymorphism
Q9P2T1	2C6QB	VAR_049602	G242D	Polymorphism
P11142	1NGJA	VAR_049619	D32Y	Polymorphism
P60520	1EO6B	VAR_049756	V51A	Polymorphism
Q02246	1CS6A	VAR_021918	A145T	Polymorphism
Q02246	1CS6A	VAR_029129	P366L	Polymorphism
Q9Y279	2ICCA	VAR_049956	R108W	Polymorphism
P43632	1NKRA	VAR_049980	K65M	Polymorphism
P43632	1NKRA	VAR_049981	N68D	Polymorphism
P43632	1NKRA	VAR_049982	H71R	Polymorphism
P43632	1NKRA	VAR_049983	P89R	Polymorphism
P43632	1NKRA	VAR_049984	P92H	Polymorphism
P43632	1NKRA	VAR_049985	V93D	Polymorphism
P43632	1NKRA	VAR_049986	S103C	Polymorphism
P43632	1NKRA	VAR_059423	N178H	Polymorphism
P43632	1NKRA	VAR_059424	A205S	Polymorphism
Q9Y5L3	3CJ1A	VAR_050307	A103V	Polymorphism
P01911	1KLUB	VAR_050365	F55Y	Polymorphism
P01911	1KLUB	VAR_050366	T106N	Polymorphism
P01911	1KLUB	VAR_050367	G164S	Polymorphism
P01911	1KLUB	VAR_050368	A169T	Polymorphism
P01911	1KLUB	VAR_038162	Y59H	Polymorphism
P01911	1KLUB	VAR_038163	I96F	Polymorphism
P01911	1KLUB	VAR_038164	V115G	Polymorphism
P01912	1KLUB	VAR_050371	Y55F	Polymorphism
P01912	1KLUB	VAR_050372	N106T	Polymorphism
P01912	1KLUB	VAR_050373	G164S	Polymorphism
P01912	1KLUB	VAR_050374	T169A	Polymorphism
P04440	1AQDB	VAR_054662	A84D	Polymorphism
P04440	1AQDB	VAR_059511	A84V	Polymorphism
P04440	1AQDB	VAR_059512	I94F	Polymorphism
P04440	1AQDB	VAR_059513	I94L	Polymorphism
P04440	1AQDB	VAR_033432	L37V	Polymorphism
P04440	1AQDB	VAR_033433	F38Y	Polymorphism
P04440	1AQDB	VAR_033434	G40V	Polymorphism
P04440	1AQDB	VAR_033435	E62Q	Polymorphism
P04440	1AQDB	VAR_033436	F64Y	Polymorphism
P04440	1AQDB	VAR_033437	A65V	Polymorphism
P04440	1AQDB	VAR_033438	A85E	Polymorphism
P04440	1AQDB	VAR_033439	E86D	Polymorphism
P04440	1AQDB	VAR_033440	K98E	Polymorphism
P04440	1AQDB	VAR_033441	K98R	Polymorphism
P04440	1AQDB	VAR_033442	M105V	Polymorphism
P04440	1AQDB	VAR_033443	M105I	Polymorphism
P04440	1AQDB	VAR_033444	G114E	Polymorphism
P04440	1AQDB	VAR_033445	P115A	Polymorphism
P04440	1AQDB	VAR_033446	M116V	Polymorphism
P04440	1AQDB	VAR_033447	L207M	Polymorphism
Q9H0J9	2PQFC	VAR_050465	A620V	Polymorphism
Q08493	1TB7B	VAR_034374	R344Q	Polymorphism
Q9UKG1	2Q12A	VAR_050958	A108V	Polymorphism
Q96T51	2DWKA	VAR_035985	C267F	Disease
P00519	2G1TC	VAR_051693	K247R	Polymorphism
Q16762	1BOHA	VAR_051799	E102D	Polymorphism
Q16762	1BOHA	VAR_051800	E228G	Polymorphism
Q96P11	2B9EA	VAR_051889	P183S	Polymorphism
P48449	1W6KA	VAR_052057	H310R	Polymorphism
P48449	1W6KA	VAR_052058	R614W	Polymorphism
P48449	1W6KA	VAR_052059	P688L	Polymorphism
P48449	1W6KA	VAR_021522	L642V	Polymorphism
P48449	1W6KA	VAR_024648	R175Q	Polymorphism
O15164	2YYNB	VAR_042385	R1009S	Polymorphism
Q14240	2G9NB	VAR_052158	Q93H	Polymorphism
Q14240	2G9NB	VAR_035838	V181L	Disease
O00268	2P6VA	VAR_052258	P651L	Polymorphism
P23381	1O5TA	VAR_036466	E455D	Disease
Q9NP81	1WLEA	VAR_052646	S83L	Polymorphism
P35609	1QUUA	VAR_033487	M604V	Polymorphism
Q9UJ71	3BBSA	VAR_054782	P213S	Polymorphism
Q9UJ71	3BBSA	VAR_054783	V278A	Polymorphism
Q9UJ71	3BBSA	VAR_054784	N288D	Polymorphism
Q9UJ71	3BBSA	VAR_059448	A300P	Polymorphism
P32456	1F5NA	VAR_054815	S281P	Polymorphism
P32456	1F5NA	VAR_054816	P285A	Polymorphism
P32456	1F5NA	VAR_054817	S303G	Polymorphism
P42684	2G1TA	VAR_055413	R519I	Disease
P00505	1AMA	VAR_031710	G188S	Polymorphism
P00505	1AMA	VAR_031711	G346V	Polymorphism
P00505	1AMA	VAR_031712	V428A	Polymorphism
Q9Y4K1	3CW3A	VAR_055690	L1096V	Polymorphism
Q31612	1HSAA	VAR_056433	A65T	Polymorphism
Q31612	1HSAA	VAR_056434	N87D	Polymorphism
Q31612	1HSAA	VAR_056435	R155S	Polymorphism
Q31612	1HSAA	VAR_059496	N87K	Polymorphism
P04232	1AQDB	VAR_056574	P38A	Polymorphism
P09668	1NB5A	VAR_036478	G126R	Disease
Q96KP4	2ZOFA	VAR_057154	Y126H	Polymorphism
Q16666	2OQ0B	VAR_029488	K202E	Polymorphism
P50851	1T77A	VAR_035884	G2274R	Disease
O14936	3C0GB	VAR_058719	R28L	Disease
O14936	3C0GB	VAR_041956	G96V	Disease
P34896	1RV3B	VAR_059795	E340Q	Polymorphism
P34896	1RV3B	VAR_022010	L474F	Polymorphism
P35247	1B08A	VAR_020940	S290T	Polymorphism
P35247	1B08A	VAR_020941	E309K	Polymorphism
Q16555	2GSED	VAR_022016	A118T	Polymorphism
Q16555	2GSED	VAR_036316	R481C	Disease
P30084	1DUBD	VAR_022274	T75I	Polymorphism
Q9BYF1	1R42A	VAR_023082	K26R	Polymorphism
Q969T4	1Y6LA	VAR_023392	W201R	Polymorphism
Q96C23	1SNZA	VAR_024451	N190Y	Polymorphism
Q7RTV2	1GSEA	VAR_024483	V55I	Polymorphism
P00709	1A4V	VAR_024526	I46V	Polymorphism
Q06830	1QMVA	VAR_025050	R62G	Polymorphism
P45984	2O0UA	VAR_025175	G268A	Polymorphism
P45984	2O0UA	VAR_042261	K56N	Disease
P45984	2O0UA	VAR_042262	A246T	Polymorphism
O95626	2JE0A	VAR_027832	L46F	Polymorphism
Q15257	2HV6A	VAR_028101	K28R	Polymorphism
Q15257	2HV6A	VAR_028102	R208Q	Polymorphism
Q15257	2HV6A	VAR_028103	S357L	Polymorphism
Q15276	1X79B	VAR_028106	E640G	Polymorphism
Q63ZY6	2B9EA	VAR_029476	W47S	Polymorphism
Q63ZY6	2B9EA	VAR_029477	A90V	Polymorphism
Q9P0L2	1Y8GB	VAR_040761	N355T	Disease
Q9UK32	2Z7RA	VAR_040637	Y140C	Disease
P48052	1AYE	VAR_031204	E80G	Polymorphism
P14618	1ZJHA	VAR_033067	G204V	Polymorphism
Q99798	1B0JA	VAR_033297	A768S	Polymorphism
Q99798	1B0JA	VAR_036572	T697N	Disease
Q92888	1IAPA	VAR_035969	M165V	Disease
Q10472	1XHBA	VAR_033946	Y414D	Polymorphism
P05455	1ZH5A	VAR_034066	P48S	Polymorphism
P07864	1I10A	VAR_034068	E285Q	Polymorphism
P55769	2AIFA	VAR_034155	T19N	Polymorphism
Q2TB90	1QHAB	VAR_034776	D54G	Polymorphism
Q2TB90	1QHAB	VAR_034777	T124I	Polymorphism
Q2TB90	1QHAB	VAR_034778	L204P	Polymorphism
Q2TB90	1QHAB	VAR_034779	R721W	Polymorphism
Q02750	1S9JA	VAR_035094	Y130C	Disease
P06734	2H2RA	VAR_035388	R284Q	Polymorphism
O75340	1HQVA	VAR_035459	G123C	Disease
P08579	1CX0A	VAR_035487	K19Q	Disease
P56524	2NVRC	VAR_036042	P727R	Disease
Q06455	1WQ6A	VAR_036321	R386W	Disease
Q06455	1WQ6A	VAR_036322	R395W	Disease
P01574	1AU1A	VAR_036330	W164C	Disease
P61218	1TWFF	VAR_036571	Y60N	Disease
Q14393	1H30A	VAR_038825	V390M	Polymorphism
Q14393	1H30A	VAR_038826	G543R	Polymorphism
Q14393	1H30A	VAR_038827	S623L	Polymorphism
Q14393	1H30A	VAR_038828	E655K	Polymorphism
Q14393	1H30A	VAR_038829	R659Q	Polymorphism
Q15349	2Z7RA	VAR_040627	E311K	Disease
Q9BUB5	2HW6A	VAR_040801	K49Q	Polymorphism
Q9BUB5	2HW6A	VAR_040802	L158V	Polymorphism
Q9BUB5	2HW6A	VAR_040803	D308N	Polymorphism
P48729	1CKJA	VAR_042073	D297H	Disease
Q16539	1A9UA	VAR_042272	D343G	Polymorphism
O76038	2BE4A	VAR_042710	A216V	Polymorphism
Q8TDQ7	1NE7A	VAR_044348	P182S	Polymorphism
