# Supplementary material for: Predicting disease-associated substitution of a single amino acid by analyzing residue interactions
Source: BMC Bioinformatics. 2011 Jan 12;12:14. doi: 10.1186/1471-2105-12-14 (PMC3027113; doi:10.1186/1471-2105-12-14)
Supplement: Additional file 2 — The dataset used for training the prediction model. [file 1471-2105-12-14-S2.XLS]

## Sheet: TrainData
Accession	PDB structure	Variant	Feature identifier	Label
Q03518	1JJ7A	VAR_000093	D697G	Polymorphism
Q03518	1JJ7A	VAR_013153	V578I	Polymorphism
Q03518	1JJ7A	VAR_013154	R708Q	Polymorphism
Q03518	1JJ7A	VAR_013173	R719Q	Disease
Q03518	1JJ7A	VAR_047514	Q768R	Polymorphism
P02708	2QC1B	VAR_000282	G198S	Disease
P02708	2QC1B	VAR_000283	V201M	Disease
P02708	2QC1B	VAR_038599	V177L	Disease
P02708	2QC1B	VAR_043904	R254L	Disease
P11310	1EGDA	VAR_000317	R53C	Disease
P11310	1EGDA	VAR_000319	M149I	Disease
P11310	1EGDA	VAR_000320	T193A	Disease
P11310	1EGDA	VAR_000321	G195R	Disease
P11310	1EGDA	VAR_000322	C244R	Disease
P11310	1EGDA	VAR_000323	G267R	Disease
P11310	1EGDA	VAR_000324	M326T	Disease
P11310	1EGDA	VAR_000325	K329E	Disease
P11310	1EGDA	VAR_000326	S336R	Disease
P11310	1EGDA	VAR_000327	I375T	Disease
P11310	1EGDA	VAR_013698	Y67H	Disease
P11310	1EGDA	VAR_013699	S245L	Disease
P11310	1EGDA	VAR_013700	R281T	Disease
P11310	1EGDA	VAR_015954	I78T	Disease
P11310	1EGDA	VAR_015955	C116Y	Disease
P11310	1EGDA	VAR_015956	T121I	Disease
P11310	1EGDA	VAR_015957	R206L	Disease
P11310	1EGDA	VAR_015958	G310R	Disease
P11310	1EGDA	VAR_015959	Y352C	Disease
P11310	1EGDA	VAR_035716	P132R	Disease
P49748	3B96A	VAR_000332	T158N	Disease
P49748	3B96A	VAR_000333	Q159R	Disease
P49748	3B96A	VAR_000334	V174M	Disease
P49748	3B96A	VAR_000335	G185S	Disease
P49748	3B96A	VAR_000336	E218K	Disease
P49748	3B96A	VAR_000337	L243R	Disease
P49748	3B96A	VAR_000338	K247T	Disease
P49748	3B96A	VAR_000339	T260M	Disease
P49748	3B96A	VAR_000341	A281D	Disease
P49748	3B96A	VAR_000342	V283A	Disease
P49748	3B96A	VAR_000343	G290D	Disease
P49748	3B96A	VAR_000344	G294E	Disease
P49748	3B96A	VAR_000345	K299N	Disease
P49748	3B96A	VAR_000347	V317A	Disease
P49748	3B96A	VAR_000348	M352V	Disease
P49748	3B96A	VAR_000349	R366C	Disease
P49748	3B96A	VAR_000350	R366H	Disease
P49748	3B96A	VAR_000352	K382Q	Disease
P49748	3B96A	VAR_000353	D405H	Disease
P49748	3B96A	VAR_000354	G441D	Disease
P49748	3B96A	VAR_000355	R450H	Disease
P49748	3B96A	VAR_000356	R453Q	Disease
P49748	3B96A	VAR_000357	D454N	Disease
P49748	3B96A	VAR_000358	R456H	Disease
P49748	3B96A	VAR_000359	R459W	Disease
P49748	3B96A	VAR_000360	G463E	Disease
P49748	3B96A	VAR_000361	R469Q	Disease
P49748	3B96A	VAR_000362	R469W	Disease
P49748	3B96A	VAR_000363	L502P	Disease
P49748	3B96A	VAR_000364	L602I	Disease
P49748	3B96A	VAR_000365	R613W	Disease
P49748	3B96A	VAR_010101	A213P	Disease
P49748	3B96A	VAR_010102	K247E	Disease
P49748	3B96A	VAR_010103	F458L	Disease
P49748	3B96A	VAR_010104	A490P	Disease
P49748	3B96A	VAR_010105	E534K	Disease
P49748	3B96A	VAR_010106	R615Q	Disease
P49748	3B96A	VAR_011990	A359S	Polymorphism
P49748	3B96A	VAR_011991	S623F	Polymorphism
Q92947	1SIQA	VAR_000366	R88C	Disease
Q92947	1SIQA	VAR_000367	R94L	Disease
Q92947	1SIQA	VAR_000368	G101R	Disease
Q92947	1SIQA	VAR_000369	C115Y	Disease
Q92947	1SIQA	VAR_000370	A122V	Disease
Q92947	1SIQA	VAR_000371	R128G	Disease
Q92947	1SIQA	VAR_000372	R138G	Disease
Q92947	1SIQA	VAR_000373	S139L	Disease
Q92947	1SIQA	VAR_000374	V148I	Disease
Q92947	1SIQA	VAR_000375	R161Q	Disease
Q92947	1SIQA	VAR_000376	G178R	Disease
Q92947	1SIQA	VAR_000377	L179R	Disease
Q92947	1SIQA	VAR_000378	M191T	Disease
Q92947	1SIQA	VAR_000379	A195T	Disease
Q92947	1SIQA	VAR_000380	R227P	Disease
Q92947	1SIQA	VAR_000381	F236L	Disease
Q92947	1SIQA	VAR_000382	R257Q	Disease
Q92947	1SIQA	VAR_000383	R257W	Disease
Q92947	1SIQA	VAR_000384	M266V	Disease
Q92947	1SIQA	VAR_000385	P278S	Disease
Q92947	1SIQA	VAR_000386	L283P	Disease
Q92947	1SIQA	VAR_000387	A293T	Disease
Q92947	1SIQA	VAR_000388	R294W	Disease
Q92947	1SIQA	VAR_000389	Y295H	Disease
Q92947	1SIQA	VAR_000390	A298T	Polymorphism
Q92947	1SIQA	VAR_000391	A298V	Polymorphism
Q92947	1SIQA	VAR_000392	S305L	Disease
Q92947	1SIQA	VAR_000393	C308S	Disease
Q92947	1SIQA	VAR_000394	L309W	Disease
Q92947	1SIQA	VAR_000395	R313W	Disease
Q92947	1SIQA	VAR_000396	Q333E	Disease
Q92947	1SIQA	VAR_000397	A349T	Disease
Q92947	1SIQA	VAR_000398	G354R	Disease
Q92947	1SIQA	VAR_000399	G354S	Disease
Q92947	1SIQA	VAR_000400	R355C	Disease
Q92947	1SIQA	VAR_000401	R355H	Disease
Q92947	1SIQA	VAR_000402	E365K	Disease
Q92947	1SIQA	VAR_000403	C375R	Disease
Q92947	1SIQA	VAR_000404	A382T	Disease
Q92947	1SIQA	VAR_000405	R383C	Disease
Q92947	1SIQA	VAR_000406	R383H	Disease
Q92947	1SIQA	VAR_000407	R386Q	Disease
Q92947	1SIQA	VAR_000408	G390R	Disease
Q92947	1SIQA	VAR_000409	G390A	Disease
Q92947	1SIQA	VAR_000410	N392D	Disease
Q92947	1SIQA	VAR_000411	V400M	Disease
Q92947	1SIQA	VAR_000412	R402W	Disease
Q92947	1SIQA	VAR_000413	R402Q	Disease
Q92947	1SIQA	VAR_000414	H403R	Disease
Q92947	1SIQA	VAR_000415	N406K	Disease
Q92947	1SIQA	VAR_000416	L407P	Disease
Q92947	1SIQA	VAR_000417	E414K	Disease
Q92947	1SIQA	VAR_000418	T416I	Disease
Q92947	1SIQA	VAR_000419	A421T	Disease
Q92947	1SIQA	VAR_000420	A421V	Disease
Q92947	1SIQA	VAR_000421	T429M	Disease
Q92947	1SIQA	VAR_000422	A433E	Disease
P00325	1DEHA	VAR_000426	R48H	Polymorphism
P00325	1DEHA	VAR_000427	R370C	Polymorphism
P00325	1DEHA	VAR_019322	N57K	Polymorphism
P00325	1DEHA	VAR_019323	T60S	Polymorphism
P00326	1HT0A	VAR_000428	R272Q	Polymorphism
P00326	1HT0A	VAR_000429	I350V	Polymorphism
P00326	1HT0A	VAR_023992	R48H	Polymorphism
P00326	1HT0A	VAR_023993	P166S	Polymorphism
P00326	1HT0A	VAR_023994	P352T	Polymorphism
Q00796	1PL6A	VAR_000430	L239Q	Polymorphism
Q00796	1PL6A	VAR_060351	T269N	Polymorphism
P02774	1KW2A	VAR_000548	D432E	Polymorphism
P02774	1KW2A	VAR_000549	K436T	Polymorphism
P02774	1KW2A	VAR_014120	R445C	Polymorphism
P02774	1KW2A	VAR_014121	R445H	Polymorphism
P05062	1QO5A	VAR_000551	C135R	Disease
P05062	1QO5A	VAR_000553	A150P	Disease
P05062	1QO5A	VAR_000554	A175D	Disease
P05062	1QO5A	VAR_000555	L257P	Disease
P05062	1QO5A	VAR_000556	R304W	Disease
P05062	1QO5A	VAR_000557	N335K	Disease
P05062	1QO5A	VAR_000558	A338V	Disease
P05062	1QO5A	VAR_020822	I74T	Disease
P05062	1QO5A	VAR_020824	P185R	Disease
P05062	1QO5A	VAR_020825	E207Q	Polymorphism
P05062	1QO5A	VAR_020826	V222F	Disease
P05062	1QO5A	VAR_058211	C178R	Disease
P05062	1QO5A	VAR_058212	L284P	Disease
P05062	1QO5A	VAR_020827	L229P	Disease
P05062	1QO5A	VAR_020828	R304Q	Disease
P05062	1QO5A	VAR_038429	R134S	Polymorphism
P05062	1QO5A	VAR_038430	I268N	Polymorphism
P02649	1BZ4A	VAR_000647	L46P	Polymorphism
P02649	1BZ4A	VAR_000648	T60A	Polymorphism
P02649	1BZ4A	VAR_000649	Q99K	Polymorphism
P02649	1BZ4A	VAR_000650	P102R	Polymorphism
P02649	1BZ4A	VAR_000651	A117T	Polymorphism
P02649	1BZ4A	VAR_000652	C130R	Disease
P02649	1BZ4A	VAR_000653	G145D	Polymorphism
P02649	1BZ4A	VAR_000655	R152Q	Polymorphism
P02649	1BZ4A	VAR_000656	R154S	Disease
P02649	1BZ4A	VAR_000657	R154C	Disease
P02649	1BZ4A	VAR_000658	R160C	Polymorphism
P02649	1BZ4A	VAR_000659	R163C	Disease
P02649	1BZ4A	VAR_000661	K164Q	Disease
P02649	1BZ4A	VAR_000662	K164E	Disease
P02649	1BZ4A	VAR_000663	A170P	Polymorphism
P02649	1BZ4A	VAR_000664	R176C	Disease
P02649	1BZ4A	VAR_014114	Q64H	Polymorphism
P02649	1BZ4A	VAR_016789	A124V	Polymorphism
P02649	1BZ4A	VAR_042734	R43C	Disease
P05089	2AEBA	VAR_000674	G235R	Disease
P05089	2AEBA	VAR_015594	I11T	Disease
P05089	2AEBA	VAR_015595	G138V	Disease
P30566	2J91C	VAR_000680	S438P	Disease
P30566	2J91C	VAR_007972	I72V	Disease
P30566	2J91C	VAR_007973	R141W	Disease
P30566	2J91C	VAR_007974	R190Q	Disease
P30566	2J91C	VAR_007975	K246E	Disease
P30566	2J91C	VAR_007976	R303C	Disease
P30566	2J91C	VAR_007977	S395R	Disease
P30566	2J91C	VAR_007978	R426H	Disease
P30566	2J91C	VAR_016931	M26L	Disease
P30566	2J91C	VAR_016932	T450S	Disease
P30566	2J91C	VAR_017079	P100A	Disease
P30566	2J91C	VAR_017080	Y114H	Disease
P30566	2J91C	VAR_017081	R194C	Disease
P30566	2J91C	VAR_017082	D268N	Disease
P30566	2J91C	VAR_017083	L311V	Disease
P30566	2J91C	VAR_017084	P318L	Disease
P30566	2J91C	VAR_017085	V364M	Disease
P30566	2J91C	VAR_017086	R374W	Disease
P30566	2J91C	VAR_017087	R396C	Disease
P30566	2J91C	VAR_017088	R396H	Disease
P30566	2J91C	VAR_017089	D422Y	Disease
P30566	2J91C	VAR_017090	L423V	Disease
P30566	2J91C	VAR_017091	D430N	Disease
P30566	2J91C	VAR_017092	S447P	Disease
P30566	2J91C	VAR_017093	R452P	Disease
P55809	1M3EC	VAR_000695	T58M	Polymorphism
P35240	1H4RB	VAR_000810	F62S	Disease
P35240	1H4RB	VAR_000813	E106G	Disease
P35240	1H4RB	VAR_000818	N220Y	Disease
P35240	1H4RB	VAR_000819	I273F	Disease
P35240	1H4RB	VAR_009123	L234R	Disease
P00451	1D7PM	VAR_001197	I2204T	Disease
P00451	1D7PM	VAR_001198	I2209N	Disease
P00451	1D7PM	VAR_001199	A2211P	Disease
P00451	1D7PM	VAR_001201	R2228G	Disease
P00451	1D7PM	VAR_001202	R2228L	Disease
P00451	1D7PM	VAR_001203	R2228Q	Disease
P00451	1D7PM	VAR_001204	V2242M	Polymorphism
P00451	1D7PM	VAR_001205	W2248C	Disease
P00451	1D7PM	VAR_001206	Q2265R	Disease
P00451	1D7PM	VAR_001207	P2319L	Disease
P00451	1D7PM	VAR_001208	P2319S	Disease
P00451	1D7PM	VAR_001209	R2323C	Disease
P00451	1D7PM	VAR_001210	R2323H	Disease
P00451	1D7PM	VAR_001211	R2326L	Disease
P00451	1D7PM	VAR_001212	R2326Q	Disease
P00451	1D7PM	VAR_008968	G2344C	Disease
P00451	1D7PM	VAR_015134	D2307A	Disease
P00451	1D7PM	VAR_017341	C2193G	Disease
P00451	1D7PM	VAR_021356	M2257V	Disease
P00451	1D7PM	VAR_028689	S2192I	Disease
P00451	1D7PM	VAR_028690	P2196R	Disease
P00451	1D7PM	VAR_028691	G2198V	Disease
P00451	1D7PM	VAR_028692	E2200D	Disease
P00451	1D7PM	VAR_028693	A2220P	Disease
P00451	1D7PM	VAR_028695	P2224L	Disease
P00451	1D7PM	VAR_028696	R2228P	Disease
P00451	1D7PM	VAR_028697	L2229F	Disease
P00451	1D7PM	VAR_028698	W2248S	Disease
P00451	1D7PM	VAR_028699	V2251A	Disease
P00451	1D7PM	VAR_028700	V2251E	Disease
P00451	1D7PM	VAR_028701	T2264A	Disease
P00451	1D7PM	VAR_028702	F2279C	Disease
P00451	1D7PM	VAR_028703	F2279I	Disease
P00451	1D7PM	VAR_028704	I2281T	Disease
P00451	1D7PM	VAR_028705	W2290L	Disease
P00451	1D7PM	VAR_028706	G2304V	Disease
P00451	1D7PM	VAR_028707	R2323G	Disease
P00451	1D7PM	VAR_028708	R2323L	Disease
P00451	1D7PM	VAR_028709	R2326G	Disease
P00451	1D7PM	VAR_028710	R2326P	Disease
P00451	1D7PM	VAR_028711	Q2330P	Disease
P00451	1D7PM	VAR_028712	W2332R	Disease
P00451	1D7PM	VAR_028713	R2339T	Disease
P00451	1D7PM	VAR_028714	G2344S	Disease
P00451	1D7PM	VAR_028715	C2345S	Disease
P00451	1D7PM	VAR_028716	C2345Y	Disease
P04798	2HI4A	VAR_001243	I462V	Polymorphism
P04798	2HI4A	VAR_008342	T461N	Polymorphism
P04798	2HI4A	VAR_009280	R279W	Polymorphism
P04798	2HI4A	VAR_016937	M331I	Polymorphism
P04798	2HI4A	VAR_016938	I448N	Polymorphism
P04798	2HI4A	VAR_016939	R464C	Polymorphism
P04798	2HI4A	VAR_016940	R464S	Polymorphism
P04798	2HI4A	VAR_016941	R477W	Polymorphism
P04798	2HI4A	VAR_016942	P492R	Polymorphism
P04798	2HI4A	VAR_020122	I286T	Polymorphism
P04798	2HI4A	VAR_023194	G45D	Polymorphism
P04798	2HI4A	VAR_023195	I78T	Polymorphism
P04798	2HI4A	VAR_024706	R93W	Polymorphism
P04798	2HI4A	VAR_024707	T173R	Polymorphism
P04798	2HI4A	VAR_024708	V482M	Polymorphism
P04798	2HI4A	VAR_033817	M66V	Polymorphism
P04798	2HI4A	VAR_033818	F470V	Polymorphism
P23786	2FW3A	VAR_001391	P50H	Disease
P23786	2FW3A	VAR_001392	S113L	Disease
P23786	2FW3A	VAR_001393	E174K	Disease
P23786	2FW3A	VAR_001394	F352C	Polymorphism
P23786	2FW3A	VAR_001395	V368I	Polymorphism
P23786	2FW3A	VAR_001396	F383Y	Disease
P23786	2FW3A	VAR_001397	D553N	Disease
P23786	2FW3A	VAR_001398	Y628S	Disease
P23786	2FW3A	VAR_001399	R631C	Disease
P23786	2FW3A	VAR_001400	M647V	Polymorphism
P23786	2FW3A	VAR_007966	M214T	Disease
P23786	2FW3A	VAR_007967	P227L	Disease
P23786	2FW3A	VAR_007968	F448L	Disease
P23786	2FW3A	VAR_007969	Y479F	Disease
P23786	2FW3A	VAR_007970	R503C	Disease
P23786	2FW3A	VAR_007971	G549D	Disease
P23786	2FW3A	VAR_011741	S588C	Polymorphism
P23786	2FW3A	VAR_020540	R151Q	Disease
P23786	2FW3A	VAR_020541	Y210D	Disease
P23786	2FW3A	VAR_020542	R296Q	Disease
P23786	2FW3A	VAR_020543	Q550R	Disease
P23786	2FW3A	VAR_020544	G600R	Disease
P23786	2FW3A	VAR_020545	P604S	Disease
P23786	2FW3A	VAR_037976	D213G	Disease
P51787	3BJ4B	VAR_008951	T587M	Disease
P51787	3BJ4B	VAR_008952	G589D	Disease
P51787	3BJ4B	VAR_008953	R591H	Disease
P51787	3BJ4B	VAR_009934	R594Q	Disease
P80075	1ESRA	VAR_001633	K69Q	Polymorphism
Q03692	1GR3A	VAR_001841	C591R	Disease
Q03692	1GR3A	VAR_001842	G595E	Disease
Q03692	1GR3A	VAR_001843	Y597H	Disease
Q03692	1GR3A	VAR_001844	Y598D	Disease
Q03692	1GR3A	VAR_001845	S600P	Disease
Q03692	1GR3A	VAR_001846	L614P	Disease
Q03692	1GR3A	VAR_001847	N617K	Disease
Q03692	1GR3A	VAR_001848	G618V	Disease
Q03692	1GR3A	VAR_001849	L644R	Disease
Q03692	1GR3A	VAR_001850	D648G	Disease
Q03692	1GR3A	VAR_008039	Y597C	Disease
Q03692	1GR3A	VAR_023188	Y582D	Disease
Q03692	1GR3A	VAR_023189	G595R	Disease
Q03692	1GR3A	VAR_023190	V603M	Polymorphism
Q03692	1GR3A	VAR_023191	W651R	Disease
Q03692	1GR3A	VAR_023192	Q653P	Disease
Q03692	1GR3A	VAR_023193	S671P	Disease
Q01955	1M3DA	VAR_001908	L1474P	Polymorphism
Q01955	1M3DA	VAR_001909	Q1495R	Polymorphism
Q01955	1M3DA	VAR_011219	R1661C	Disease
P53420	1M3DC	VAR_008155	P1572L	Disease
P08603	2V8EA	VAR_001979	Y402H	Polymorphism
P08603	2V8EA	VAR_031980	Q400K	Disease
P08603	2V8EA	VAR_031981	C431S	Disease
P08603	2V8EA	VAR_043892	T493R	Polymorphism
P01024	2A74E	VAR_019206	R863K	Polymorphism
P36551	2AEXA	VAR_002152	G189S	Disease
P36551	2AEXA	VAR_002153	G197W	Disease
P36551	2AEXA	VAR_002154	E201K	Disease
P36551	2AEXA	VAR_002155	P249S	Disease
P36551	2AEXA	VAR_002156	N272H	Polymorphism
P36551	2AEXA	VAR_002157	G280R	Disease
P36551	2AEXA	VAR_002158	V294I	Polymorphism
P36551	2AEXA	VAR_002159	H295D	Disease
P36551	2AEXA	VAR_002160	R331W	Disease
P36551	2AEXA	VAR_002162	K404E	Disease
P36551	2AEXA	VAR_002163	W427R	Disease
P36551	2AEXA	VAR_019067	S208F	Disease
P36551	2AEXA	VAR_019068	R328C	Disease
P36551	2AEXA	VAR_019069	R447C	Disease
P36551	2AEXA	VAR_048827	R352C	Polymorphism
P36551	2AEXA	VAR_058005	G279R	Disease
P36551	2AEXA	VAR_023444	V135A	Disease
P36551	2AEXA	VAR_023445	L214R	Disease
P36551	2AEXA	VAR_023446	P249R	Disease
P13073	1OCRD	VAR_002170	Y38F	Polymorphism
P01034	1G96A	VAR_002207	L94Q	Disease
P28325	1RN7A	VAR_002208	C46R	Polymorphism
P00813	1KRMA	VAR_002209	D8N	Polymorphism
P00813	1KRMA	VAR_002210	H15D	Disease
P00813	1KRMA	VAR_002211	G20R	Disease
P00813	1KRMA	VAR_002212	G74C	Disease
P00813	1KRMA	VAR_002213	R76W	Disease
P00813	1KRMA	VAR_002214	K80R	Polymorphism
P00813	1KRMA	VAR_002215	A83D	Disease
P00813	1KRMA	VAR_002216	R101L	Disease
P00813	1KRMA	VAR_002217	R101W	Disease
P00813	1KRMA	VAR_002218	R101Q	Disease
P00813	1KRMA	VAR_002219	L107P	Disease
P00813	1KRMA	VAR_002220	V129M	Disease
P00813	1KRMA	VAR_002221	G140E	Disease
P00813	1KRMA	VAR_002222	R142Q	Disease
P00813	1KRMA	VAR_002223	R149Q	Disease
P00813	1KRMA	VAR_002224	R149W	Disease
P00813	1KRMA	VAR_002225	L152M	Disease
P00813	1KRMA	VAR_002226	R156C	Disease
P00813	1KRMA	VAR_002227	R156H	Disease
P00813	1KRMA	VAR_002228	V177M	Disease
P00813	1KRMA	VAR_002229	A179D	Disease
P00813	1KRMA	VAR_002230	Q199P	Disease
P00813	1KRMA	VAR_002231	R211C	Disease
P00813	1KRMA	VAR_002232	R211H	Disease
P00813	1KRMA	VAR_002233	A215T	Disease
P00813	1KRMA	VAR_002234	G216R	Disease
P00813	1KRMA	VAR_002235	T233I	Disease
P00813	1KRMA	VAR_002236	P274L	Disease
P00813	1KRMA	VAR_002237	S291L	Disease
P00813	1KRMA	VAR_002238	P297Q	Disease
P00813	1KRMA	VAR_002239	L304R	Disease
P00813	1KRMA	VAR_002240	A329V	Disease
P05091	1O01C	VAR_002248	E504K	Polymorphism
P05091	1O01C	VAR_011302	E496K	Polymorphism
P05091	1O01C	VAR_011869	E337V	Polymorphism
P24855	2A3ZB	VAR_002264	Q31E	Polymorphism
P24855	2A3ZB	VAR_002265	P154A	Polymorphism
P24855	2A3ZB	VAR_002266	R244Q	Polymorphism
P24855	2A3ZB	VAR_009300	V114M	Polymorphism
P24855	2A3ZB	VAR_009301	R207C	Polymorphism
P24855	2A3ZB	VAR_024435	G127R	Polymorphism
P24855	2A3ZB	VAR_029172	R107G	Polymorphism
P24855	2A3ZB	VAR_029173	C231Y	Polymorphism
P24855	2A3ZB	VAR_029174	A246P	Polymorphism
P24855	2A3ZB	VAR_029175	G262D	Polymorphism
P09104	1TE6B	VAR_002354	P264A	Polymorphism
P09104	1TE6B	VAR_002355	T395A	Polymorphism
P06276	1XLUA	VAR_002360	D98G	Disease
P06276	1XLUA	VAR_002362	L358I	Disease
P06276	1XLUA	VAR_040012	T52M	Disease
P06276	1XLUA	VAR_040013	F56I	Disease
P06276	1XLUA	VAR_040014	Y61C	Disease
P06276	1XLUA	VAR_040015	P65S	Disease
P06276	1XLUA	VAR_040016	D98H	Disease
P06276	1XLUA	VAR_040017	N124Y	Disease
P06276	1XLUA	VAR_040018	P128S	Disease
P06276	1XLUA	VAR_040019	G143D	Disease
P06276	1XLUA	VAR_040020	L153F	Disease
P06276	1XLUA	VAR_040021	Y156C	Disease
P06276	1XLUA	VAR_040022	V170M	Disease
P06276	1XLUA	VAR_040023	D198E	Disease
P06276	1XLUA	VAR_040024	S226G	Disease
P06276	1XLUA	VAR_040025	A227V	Disease
P06276	1XLUA	VAR_040026	A229T	Disease
P06276	1XLUA	VAR_040027	T271M	Disease
P06276	1XLUA	VAR_040028	T278P	Disease
P06276	1XLUA	VAR_040029	E283D	Polymorphism
P06276	1XLUA	VAR_040030	K295R	Disease
P06276	1XLUA	VAR_040031	L335P	Disease
P06276	1XLUA	VAR_040032	A356D	Disease
P06276	1XLUA	VAR_040033	G393R	Disease
P06276	1XLUA	VAR_040034	R414C	Disease
P06276	1XLUA	VAR_040035	G418V	Disease
P06276	1XLUA	VAR_040036	F446S	Disease
P06276	1XLUA	VAR_040037	E488K	Disease
P06276	1XLUA	VAR_040038	W499R	Disease
P06276	1XLUA	VAR_040039	F502L	Disease
P06276	1XLUA	VAR_040040	E525V	Disease
P06276	1XLUA	VAR_040041	R543C	Disease
P06276	1XLUA	VAR_040042	Q546L	Disease
P13804	1EFVA	VAR_002366	G116R	Disease
P13804	1EFVA	VAR_002367	V157G	Disease
P13804	1EFVA	VAR_002368	T266M	Disease
P13804	1EFVA	VAR_008547	T171I	Polymorphism
P38117	1EFVB	VAR_002369	R164Q	Disease
P38117	1EFVB	VAR_008548	T154M	Polymorphism
P38117	1EFVB	VAR_025804	D128N	Disease
P12104	1ICMA	VAR_002379	A55T	Polymorphism
P22830	2HRCB	VAR_002384	I186T	Disease
P22830	2HRCB	VAR_002385	M267I	Disease
P22830	2HRCB	VAR_002386	H386P	Disease
P22830	2HRCB	VAR_002387	F417S	Disease
P22830	2HRCB	VAR_012028	R96Q	Polymorphism
P22830	2HRCB	VAR_054629	S264L	Disease
P22830	2HRCB	VAR_030554	I71K	Disease
P22830	2HRCB	VAR_030555	Q139L	Disease
P22830	2HRCB	VAR_030556	S151P	Disease
P22830	2HRCB	VAR_030557	E178K	Disease
P22830	2HRCB	VAR_030558	L182R	Disease
P22830	2HRCB	VAR_030559	Y191H	Disease
P22830	2HRCB	VAR_030560	P192T	Disease
P22830	2HRCB	VAR_030561	C236Y	Disease
P22830	2HRCB	VAR_030562	F260L	Disease
P22830	2HRCB	VAR_030563	T283I	Disease
P22830	2HRCB	VAR_030564	M288K	Disease
P22830	2HRCB	VAR_030565	P334L	Disease
P22830	2HRCB	VAR_030566	V362G	Disease
P22830	2HRCB	VAR_030567	K379N	Disease
P22830	2HRCB	VAR_030568	C406S	Disease
P22830	2HRCB	VAR_030569	C406Y	Disease
P02675	1FZCB	VAR_002408	R478K	Polymorphism
P02675	1FZCB	VAR_013093	P265L	Polymorphism
P02675	1FZCB	VAR_016908	R196C	Disease
P02675	1FZCB	VAR_016909	L383R	Disease
P02675	1FZCB	VAR_016910	G430D	Disease
Q16595	1EKGA	VAR_002428	D122Y	Disease
Q16595	1EKGA	VAR_002429	G130V	Disease
Q16595	1EKGA	VAR_002430	I154F	Disease
Q16595	1EKGA	VAR_002431	W155R	Disease
Q16595	1EKGA	VAR_008139	R165C	Disease
Q16595	1EKGA	VAR_008140	L182F	Disease
Q16595	1EKGA	VAR_016065	L106S	Disease
Q16595	1EKGA	VAR_016066	L198R	Disease
Q16595	1EKGA	VAR_049100	S202C	Polymorphism
P11413	2BH9A	VAR_002456	V68M	Polymorphism
P11413	2BH9A	VAR_002462	N126D	Polymorphism
P11413	2BH9A	VAR_002475	R198P	Disease
P11413	2BH9A	VAR_002498	R387C	Disease
P11413	2BH9A	VAR_002500	V394L	Disease
P11413	2BH9A	VAR_002504	G410D	Disease
P11413	2BH9A	VAR_002506	R439P	Disease
P06744	1IATA	VAR_002516	T5I	Disease
P06744	1IATA	VAR_002517	H20P	Disease
P06744	1IATA	VAR_002518	R75G	Disease
P06744	1IATA	VAR_002519	R83W	Disease
P06744	1IATA	VAR_002520	G159S	Disease
P06744	1IATA	VAR_002521	V101M	Disease
P06744	1IATA	VAR_002522	T195I	Disease
P06744	1IATA	VAR_002523	T224M	Disease
P06744	1IATA	VAR_002524	R273H	Disease
P06744	1IATA	VAR_002525	S278L	Disease
P06744	1IATA	VAR_002526	A300P	Disease
P06744	1IATA	VAR_002527	L339P	Disease
P06744	1IATA	VAR_002528	Q343R	Disease
P06744	1IATA	VAR_002529	R347C	Disease
P06744	1IATA	VAR_002530	R347H	Disease
P06744	1IATA	VAR_002531	T375R	Disease
P06744	1IATA	VAR_002532	H389R	Disease
P06744	1IATA	VAR_002533	R472H	Disease
P06744	1IATA	VAR_002534	L487F	Disease
P06744	1IATA	VAR_002535	E495K	Disease
P06744	1IATA	VAR_002536	L517V	Disease
P06744	1IATA	VAR_002537	I525T	Disease
P06744	1IATA	VAR_002538	D539N	Disease
P06744	1IATA	VAR_018816	I208T	Polymorphism
P06744	1IATA	VAR_033943	R308H	Polymorphism
P31785	2B5IC	VAR_002669	C62G	Disease
P31785	2B5IC	VAR_002670	E68G	Disease
P31785	2B5IC	VAR_002671	E68K	Disease
P31785	2B5IC	VAR_002672	N84K	Disease
P31785	2B5IC	VAR_002673	Y89C	Disease
P31785	2B5IC	VAR_002674	Y105C	Disease
P31785	2B5IC	VAR_002675	G114D	Disease
P31785	2B5IC	VAR_002676	C115F	Disease
P31785	2B5IC	VAR_002677	C115R	Disease
P31785	2B5IC	VAR_002678	H123P	Disease
P31785	2B5IC	VAR_002679	Y125N	Disease
P31785	2B5IC	VAR_002680	Q144P	Disease
P31785	2B5IC	VAR_002681	I153N	Disease
P31785	2B5IC	VAR_002682	A156V	Disease
P31785	2B5IC	VAR_002683	L162H	Disease
P31785	2B5IC	VAR_002684	L172P	Disease
P31785	2B5IC	VAR_002685	L172Q	Disease
P31785	2B5IC	VAR_002686	C182R	Disease
P31785	2B5IC	VAR_002687	L183S	Disease
P31785	2B5IC	VAR_002688	R222C	Disease
P31785	2B5IC	VAR_002689	R224W	Disease
P31785	2B5IC	VAR_002690	R226C	Disease
P31785	2B5IC	VAR_002691	R226H	Disease
P31785	2B5IC	VAR_002692	F227C	Disease
P31785	2B5IC	VAR_002693	L230P	Disease
P31785	2B5IC	VAR_002694	C231Y	Disease
P31785	2B5IC	VAR_002695	G232R	Disease
P31785	2B5IC	VAR_002697	W240C	Disease
P31785	2B5IC	VAR_002698	S241I	Disease
P31785	2B5IC	VAR_020611	E109K	Polymorphism
P69905	1A00A	VAR_002759	P45L	Polymorphism
P69905	1A00A	VAR_002778	G60D	Polymorphism
P69905	1A00A	VAR_002787	N69K	Polymorphism
P69905	1A00A	VAR_002812	L92P	Polymorphism
P69905	1A00A	VAR_002819	S103R	Polymorphism
P69905	1A00A	VAR_014605	V11F	Polymorphism
P68871	1AJ9B	VAR_002857	H3L	Polymorphism
P68871	1AJ9B	VAR_002858	H3Q	Polymorphism
P68871	1AJ9B	VAR_002861	P6R	Polymorphism
P68871	1AJ9B	VAR_002863	E7V	Polymorphism
P68871	1AJ9B	VAR_002866	E8G	Polymorphism
P68871	1AJ9B	VAR_002868	K9E	Polymorphism
P68871	1AJ9B	VAR_002873	V12D	Polymorphism
P68871	1AJ9B	VAR_002875	A14D	Polymorphism
P68871	1AJ9B	VAR_002878	W16G	Polymorphism
P68871	1AJ9B	VAR_002882	K18E	Polymorphism
P68871	1AJ9B	VAR_002885	V19M	Polymorphism
P02144	1MWCA	VAR_003180	E55K	Polymorphism
P02144	1MWCA	VAR_003181	K134N	Polymorphism
P02144	1MWCA	VAR_003182	R140Q	Polymorphism
P02144	1MWCA	VAR_003183	R140W	Polymorphism
P07686	1NOUA	VAR_003247	S62L	Disease
P07686	1NOUA	VAR_003248	K121R	Polymorphism
P07686	1NOUA	VAR_003249	I207V	Polymorphism
P07686	1NOUA	VAR_003250	C309Y	Disease
P07686	1NOUA	VAR_003251	P417L	Disease
P07686	1NOUA	VAR_003252	Y456S	Disease
P07686	1NOUA	VAR_003253	R505Q	Disease
P07686	1NOUA	VAR_003254	C534Y	Disease
P07686	1NOUA	VAR_011704	S255R	Disease
P07686	1NOUA	VAR_011705	P504S	Disease
P07686	1NOUA	VAR_011706	A543T	Disease
P16442	1ZHJA	VAR_003409	P156L	Polymorphism
P16442	1ZHJA	VAR_003410	R176G	Polymorphism
P16442	1ZHJA	VAR_003411	G235S	Polymorphism
P16442	1ZHJA	VAR_003412	L266M	Polymorphism
P16442	1ZHJA	VAR_003413	G268A	Polymorphism
P16442	1ZHJA	VAR_019150	P74S	Polymorphism
P16442	1ZHJA	VAR_019151	R161H	Polymorphism
P16442	1ZHJA	VAR_019152	R199C	Polymorphism
P16442	1ZHJA	VAR_019153	F216I	Polymorphism
P16442	1ZHJA	VAR_019154	V277M	Polymorphism
P16442	1ZHJA	VAR_033540	P257L	Polymorphism
P16442	1ZHJA	VAR_033541	G268R	Polymorphism
P16442	1ZHJA	VAR_036738	T163M	Polymorphism
P16442	1ZHJA	VAR_036739	R198W	Polymorphism
P16442	1ZHJA	VAR_036740	M214R	Polymorphism
P16442	1ZHJA	VAR_036741	E223D	Polymorphism
P16442	1ZHJA	VAR_036742	M288R	Polymorphism
P16442	1ZHJA	VAR_036743	D291N	Polymorphism
P11217	1Z8DA	VAR_003431	G205S	Disease
P11217	1Z8DA	VAR_003432	L397P	Disease
P11217	1Z8DA	VAR_003433	K543T	Disease
P11217	1Z8DA	VAR_003434	E655K	Disease
P11217	1Z8DA	VAR_014002	L116P	Disease
P11217	1Z8DA	VAR_014003	R194W	Disease
P11217	1Z8DA	VAR_014004	L292P	Disease
P11217	1Z8DA	VAR_014005	E349K	Disease
P11217	1Z8DA	VAR_014006	T488N	Disease
P11217	1Z8DA	VAR_014007	R602W	Disease
P11217	1Z8DA	VAR_014008	A660D	Disease
P11217	1Z8DA	VAR_014009	Q666E	Disease
P11217	1Z8DA	VAR_014010	N685Y	Disease
P11217	1Z8DA	VAR_014011	G686R	Disease
P11217	1Z8DA	VAR_014012	A687P	Disease
P11217	1Z8DA	VAR_014013	A704V	Disease
P11217	1Z8DA	VAR_014015	W798R	Disease
P09488	1XW6A	VAR_003617	K173N	Polymorphism
P09488	1XW6A	VAR_014497	S210T	Polymorphism
Q15465	1VHH	VAR_003620	W117G	Disease
Q15465	1VHH	VAR_003621	W117R	Disease
Q15465	1VHH	VAR_009163	D88V	Disease
Q15465	1VHH	VAR_009164	Q100H	Disease
Q15465	1VHH	VAR_009165	N115K	Disease
Q15465	1VHH	VAR_009166	E188Q	Disease
Q15465	1VHH	VAR_017883	I111F	Disease
Q15465	1VHH	VAR_023806	A110D	Disease
Q15465	1VHH	VAR_023807	T150R	Disease
Q15465	1VHH	VAR_039889	I111N	Disease
Q15465	1VHH	VAR_039890	H140P	Disease
Q15465	1VHH	VAR_039891	H140Q	Disease
Q15465	1VHH	VAR_039892	C183F	Disease
P10746	1JR2B	VAR_003674	L4F	Disease
P10746	1JR2B	VAR_003675	Y19C	Disease
P10746	1JR2B	VAR_003676	P53L	Disease
P10746	1JR2B	VAR_003677	T62A	Disease
P10746	1JR2B	VAR_003678	A66V	Disease
P10746	1JR2B	VAR_003679	C73R	Disease
P10746	1JR2B	VAR_003680	V82F	Disease
P10746	1JR2B	VAR_003681	V99A	Disease
P10746	1JR2B	VAR_003682	A104V	Disease
P10746	1JR2B	VAR_003683	S212P	Disease
P10746	1JR2B	VAR_003684	G225S	Disease
P10746	1JR2B	VAR_003685	T228M	Disease
P10746	1JR2B	VAR_013558	G188R	Disease
P10746	1JR2B	VAR_021615	V3F	Disease
P10746	1JR2B	VAR_021616	S47P	Disease
P10746	1JR2B	VAR_021617	A69T	Disease
P10746	1JR2B	VAR_021618	I129T	Disease
P10746	1JR2B	VAR_021619	G188W	Disease
P10746	1JR2B	VAR_021621	I219S	Disease
P35557	1V4SA	VAR_003693	E70K	Disease
P35557	1V4SA	VAR_003694	G80A	Disease
P35557	1V4SA	VAR_003695	G80S	Disease
P35557	1V4SA	VAR_003697	S131P	Disease
P35557	1V4SA	VAR_003698	G175R	Disease
P35557	1V4SA	VAR_003699	V182M	Disease
P35557	1V4SA	VAR_003700	A188T	Disease
P35557	1V4SA	VAR_003701	V203A	Disease
P35557	1V4SA	VAR_003702	E221K	Disease
P35557	1V4SA	VAR_003703	V226M	Disease
P35557	1V4SA	VAR_003704	G227C	Disease
P35557	1V4SA	VAR_003705	T228M	Disease
P35557	1V4SA	VAR_003706	E256K	Disease
P35557	1V4SA	VAR_003707	W257R	Disease
P35557	1V4SA	VAR_003708	G261R	Disease
P35557	1V4SA	VAR_003709	E279Q	Disease
P35557	1V4SA	VAR_003710	G299R	Disease
P35557	1V4SA	VAR_003711	E300Q	Disease
P35557	1V4SA	VAR_003712	E300K	Disease
P35557	1V4SA	VAR_003713	L309P	Disease
P35557	1V4SA	VAR_003714	K414E	Disease
P35557	1V4SA	VAR_003715	V455M	Disease
P35557	1V4SA	VAR_010584	R36W	Disease
P35557	1V4SA	VAR_010585	A53S	Disease
P35557	1V4SA	VAR_010586	Y108H	Disease
P35557	1V4SA	VAR_010587	H137R	Disease
P35557	1V4SA	VAR_010588	F150S	Disease
P35557	1V4SA	VAR_010589	T168P	Disease
P35557	1V4SA	VAR_010590	T209M	Disease
P35557	1V4SA	VAR_010591	M210T	Disease
P35557	1V4SA	VAR_010592	C213R	Disease
P35557	1V4SA	VAR_010593	A259T	Disease
P35557	1V4SA	VAR_010594	G261E	Disease
P35557	1V4SA	VAR_010595	S336L	Disease
P35557	1V4SA	VAR_010596	V367M	Disease
P35557	1V4SA	VAR_010597	C382Y	Disease
P35557	1V4SA	VAR_010598	A384T	Disease
P35557	1V4SA	VAR_010599	R392C	Disease
P35557	1V4SA	VAR_012350	L164P	Disease
P35557	1V4SA	VAR_012351	M210K	Disease
P35557	1V4SA	VAR_012352	I110T	Disease
P35557	1V4SA	VAR_012353	A119D	Disease
P35557	1V4SA	VAR_012354	G385V	Disease
Q02962	1K78E	VAR_003789	G76S	Disease
P23760	1K78E	VAR_003790	F45L	Disease
P23760	1K78E	VAR_003791	N47H	Disease
P23760	1K78E	VAR_003792	N47K	Disease
P23760	1K78E	VAR_003793	P50L	Disease
P23760	1K78E	VAR_003794	R56L	Disease
P23760	1K78E	VAR_003795	I59F	Disease
P23760	1K78E	VAR_003796	I59N	Disease
P23760	1K78E	VAR_003797	V60M	Disease
P23760	1K78E	VAR_003798	M62V	Disease
P23760	1K78E	VAR_003800	G81A	Disease
P23760	1K78E	VAR_003801	S84F	Disease
P23760	1K78E	VAR_003802	K85E	Disease
P23760	1K78E	VAR_003803	G99D	Disease
P23760	1K78E	VAR_013640	S73L	Disease
P23760	1K78E	VAR_017533	G48R	Disease
P23760	1K78E	VAR_017534	V78M	Disease
P23760	1K78E	VAR_017535	Y90H	Disease
P26367	6PAXA	VAR_003808	N17S	Disease
P26367	6PAXA	VAR_003809	G18W	Disease
P26367	6PAXA	VAR_003810	R26G	Disease
P26367	6PAXA	VAR_003811	I29V	Disease
P26367	6PAXA	VAR_003812	R44Q	Disease
P26367	6PAXA	VAR_003813	I87R	Disease
P26367	6PAXA	VAR_003814	R128C	Disease
P26367	6PAXA	VAR_008694	I29S	Disease
P26367	6PAXA	VAR_008695	A33P	Disease
P26367	6PAXA	VAR_008697	I42S	Disease
P26367	6PAXA	VAR_008698	S43P	Disease
P26367	6PAXA	VAR_008699	V53L	Disease
P26367	6PAXA	VAR_008701	T63P	Disease
P26367	6PAXA	VAR_008702	G64V	Disease
P26367	6PAXA	VAR_008703	A79E	Disease
P26367	6PAXA	VAR_008704	S119R	Disease
P26367	6PAXA	VAR_008705	V126D	Disease
P26367	6PAXA	VAR_017541	R125C	Disease
P26367	6PAXA	VAR_047860	R19P	Disease
P26367	6PAXA	VAR_047861	L46R	Disease
P26367	6PAXA	VAR_047862	C52R	Disease
P26367	6PAXA	VAR_047863	I56T	Disease
P26367	6PAXA	VAR_047864	G73D	Disease
P26367	6PAXA	VAR_047865	I87K	Disease
P34931	1NGJ	VAR_025841	A8P	Polymorphism
P34931	1NGJ	VAR_025842	A268T	Polymorphism
P34931	1NGJ	VAR_025843	D294G	Polymorphism
P12035	1GK6A	VAR_003868	E509K	Disease
P12035	1GK6A	VAR_031327	R503P	Disease
P01730	1G9MC	VAR_023459	K191E	Polymorphism
Q14896	3CX2A	VAR_019889	H257P	Disease
Q14896	3CX2A	VAR_019890	E258K	Disease
Q14896	3CX2A	VAR_020085	V158M	Polymorphism
Q14896	3CX2A	VAR_020086	S236G	Polymorphism
Q14896	3CX2A	VAR_020568	V189I	Polymorphism
Q14896	3CX2A	VAR_029392	P161S	Disease
Q14896	3CX2A	VAR_029393	V219L	Disease
Q14896	3CX2A	VAR_029394	D228N	Disease
Q14896	3CX2A	VAR_029395	Y237S	Disease
Q14896	3CX2A	VAR_029396	V256I	Disease
P43626	1NKRA	VAR_003950	P37R	Polymorphism
P43626	1NKRA	VAR_003951	P135L	Polymorphism
P43626	1NKRA	VAR_010331	P175T	Polymorphism
P43626	1NKRA	VAR_010332	D184N	Polymorphism
P43626	1NKRA	VAR_010333	H203R	Polymorphism
P43626	1NKRA	VAR_056091	F66Y	Polymorphism
P43626	1NKRA	VAR_059416	V111L	Polymorphism
O75015	1E4JA	VAR_003956	S36R	Polymorphism
O75015	1E4JA	VAR_003957	N82D	Polymorphism
O75015	1E4JA	VAR_003963	S65N	Polymorphism
O75015	1E4JA	VAR_003964	I106V	Polymorphism
O75015	1E4JA	VAR_008802	A78D	Polymorphism
P08637	1E4JA	VAR_003960	F176V	Polymorphism
P08637	1E4JA	VAR_008799	L66R	Polymorphism
P08637	1E4JA	VAR_008800	L66H	Polymorphism
P08637	1E4JA	VAR_008801	F157V	Polymorphism
P08637	1E4JA	VAR_058398	G147D	Polymorphism
P08637	1E4JA	VAR_058399	Y158H	Polymorphism
P36959	2C6QB	VAR_003969	A234T	Polymorphism
P36959	2C6QB	VAR_003970	F256I	Polymorphism
P01579	1FYHD	VAR_004017	K29Q	Polymorphism
P30613	3BJFA	VAR_004028	M107T	Disease
P30613	3BJFA	VAR_004030	V134D	Disease
P30613	3BJFA	VAR_004031	L155P	Disease
P30613	3BJFA	VAR_004032	E172Q	Disease
P30613	3BJFA	VAR_004033	R163C	Disease
P30613	3BJFA	VAR_004035	G275R	Disease
P30613	3BJFA	VAR_004036	D281N	Disease
P30613	3BJFA	VAR_004037	F287V	Disease
P30613	3BJFA	VAR_004038	I314T	Disease
P30613	3BJFA	VAR_004039	D331E	Disease
P30613	3BJFA	VAR_004040	G332S	Disease
P30613	3BJFA	VAR_004041	A336S	Disease
P30613	3BJFA	VAR_004042	R337P	Disease
P30613	3BJFA	VAR_004043	R337Q	Disease
P30613	3BJFA	VAR_004044	D339H	Disease
P30613	3BJFA	VAR_004045	G341A	Disease
P30613	3BJFA	VAR_004047	I357T	Disease
P30613	3BJFA	VAR_004048	R359C	Disease
P30613	3BJFA	VAR_004049	R359H	Disease
P30613	3BJFA	VAR_004050	N361D	Disease
P30613	3BJFA	VAR_004051	V368F	Disease
P30613	3BJFA	VAR_004052	T384M	Disease
P30613	3BJFA	VAR_004053	A392T	Disease
P30613	3BJFA	VAR_004054	N393K	Disease
P30613	3BJFA	VAR_004055	N393S	Disease
P30613	3BJFA	VAR_004057	T408I	Disease
P30613	3BJFA	VAR_004058	Q421K	Disease
P30613	3BJFA	VAR_004059	R426Q	Disease
P30613	3BJFA	VAR_004060	R426W	Disease
P30613	3BJFA	VAR_004061	A431T	Disease
P30613	3BJFA	VAR_004062	G458D	Disease
P30613	3BJFA	VAR_004063	A459V	Disease
P30613	3BJFA	VAR_004064	V460M	Disease
P30613	3BJFA	VAR_004065	A468V	Disease
P30613	3BJFA	VAR_004066	R486W	Disease
P30613	3BJFA	VAR_004067	R490W	Disease
P30613	3BJFA	VAR_004068	A495V	Disease
P30613	3BJFA	VAR_004069	R498C	Disease
P30613	3BJFA	VAR_004070	R498H	Disease
P30613	3BJFA	VAR_004071	R510Q	Disease
P30613	3BJFA	VAR_004072	R532Q	Disease
P30613	3BJFA	VAR_004073	R532W	Disease
P30613	3BJFA	VAR_004074	V552M	Disease
P30613	3BJFA	VAR_004075	R559G	Disease
P30613	3BJFA	VAR_004076	N566K	Disease
P30613	3BJFA	VAR_011436	S80P	Disease
P30613	3BJFA	VAR_011437	R86P	Disease
P30613	3BJFA	VAR_011438	I90N	Disease
P30613	3BJFA	VAR_011439	G95R	Disease
P30613	3BJFA	VAR_011440	G111R	Disease
P30613	3BJFA	VAR_011441	A115P	Disease
P30613	3BJFA	VAR_011442	S120F	Disease
P30613	3BJFA	VAR_011443	S130Y	Disease
P30613	3BJFA	VAR_011444	G159V	Disease
P30613	3BJFA	VAR_011445	G222A	Disease
P30613	3BJFA	VAR_011446	D293N	Disease
P30613	3BJFA	VAR_011447	G263R	Disease
P30613	3BJFA	VAR_011448	G263W	Disease
P30613	3BJFA	VAR_011449	V288L	Disease
P30613	3BJFA	VAR_011450	A295V	Disease
P30613	3BJFA	VAR_011451	I310N	Disease
P30613	3BJFA	VAR_011452	E315K	Disease
P30613	3BJFA	VAR_011453	D331N	Disease
P30613	3BJFA	VAR_011454	G341D	Disease
P30613	3BJFA	VAR_011455	I342F	Disease
P30613	3BJFA	VAR_011456	K348N	Disease
P30613	3BJFA	VAR_011458	G364D	Disease
P30613	3BJFA	VAR_011459	S376I	Disease
P30613	3BJFA	VAR_011460	E387G	Disease
P30613	3BJFA	VAR_011461	D390N	Disease
P30613	3BJFA	VAR_011462	A394D	Disease
P30613	3BJFA	VAR_011463	A394V	Disease
P30613	3BJFA	VAR_011464	T408A	Disease
P30613	3BJFA	VAR_011465	E427A	Disease
P30613	3BJFA	VAR_011466	E427D	Disease
P30613	3BJFA	VAR_011467	T477A	Disease
P30613	3BJFA	VAR_011468	S485F	Disease
P30613	3BJFA	VAR_011469	R488Q	Disease
P30613	3BJFA	VAR_011470	A495T	Disease
P30613	3BJFA	VAR_011471	R504L	Disease
P30613	3BJFA	VAR_011472	G511R	Disease
P30613	3BJFA	VAR_011474	I153T	Disease
P30613	3BJFA	VAR_011475	I219T	Disease
P30613	3BJFA	VAR_011476	V335M	Disease
P30613	3BJFA	VAR_011477	A352D	Disease
P30613	3BJFA	VAR_011478	R385W	Disease
P30613	3BJFA	VAR_011479	A468G	Disease
P30613	3BJFA	VAR_011480	R479H	Disease
P30613	3BJFA	VAR_011481	G557A	Disease
P30613	3BJFA	VAR_011482	R569Q	Disease
P30613	3BJFA	VAR_018848	V506I	Polymorphism
P30613	3BJFA	VAR_058469	L73P	Disease
P30613	3BJFA	VAR_058470	A154T	Disease
P30613	3BJFA	VAR_058471	R163L	Disease
P30613	3BJFA	VAR_058472	G165V	Disease
P30613	3BJFA	VAR_058473	L272V	Disease
P30613	3BJFA	VAR_058474	V320L	Disease
P30613	3BJFA	VAR_058475	G358E	Disease
P30613	3BJFA	VAR_058476	L374P	Disease
P04626	1N8YC	VAR_016317	W452C	Polymorphism
P10721	1T46A	VAR_004107	R791G	Disease
P10721	1T46A	VAR_004108	G812V	Disease
P10721	1T46A	VAR_004109	D816V	Disease
P10721	1T46A	VAR_023828	D816Y	Disease
P10721	1T46A	VAR_033132	R796G	Disease
P10721	1T46A	VAR_033137	T847P	Disease
P11362	1DJSA	VAR_004111	P252R	Disease
P11362	1DJSA	VAR_017887	A167S	Disease
P11362	1DJSA	VAR_017888	C277Y	Disease
P11362	1DJSA	VAR_030974	C178S	Disease
P11362	1DJSA	VAR_030975	W213G	Polymorphism
P11362	1DJSA	VAR_030976	D224H	Disease
P11362	1DJSA	VAR_030977	G237D	Disease
P11362	1DJSA	VAR_030979	L245P	Disease
P11362	1DJSA	VAR_030980	R250W	Disease
P11362	1DJSA	VAR_030981	R254Q	Disease
P11362	1DJSA	VAR_030982	G270D	Disease
P11362	1DJSA	VAR_030983	V273M	Disease
P11362	1DJSA	VAR_030984	E274G	Disease
P11362	1DJSA	VAR_030985	P283R	Disease
P11362	1DJSA	VAR_030986	I300T	Disease
P11362	1DJSA	VAR_030987	N330I	Disease
P11362	1DJSA	VAR_030988	S332C	Disease
P11362	1DJSA	VAR_030989	Y339C	Disease
P11362	1DJSA	VAR_030990	A343V	Disease
P11362	1DJSA	VAR_030991	S346C	Disease
P21802	1DJSA	VAR_004113	S252L	Disease
P21802	1DJSA	VAR_004114	S252F	Disease
P21802	1DJSA	VAR_004115	S252W	Disease
P21802	1DJSA	VAR_004117	P253R	Disease
P21802	1DJSA	VAR_004118	S267P	Disease
P21802	1DJSA	VAR_004120	F276V	Disease
P21802	1DJSA	VAR_004121	C278F	Disease
P21802	1DJSA	VAR_004123	Q289P	Disease
P21802	1DJSA	VAR_004124	W290C	Disease
P21802	1DJSA	VAR_004125	W290R	Disease
P21802	1DJSA	VAR_004126	K292E	Disease
P21802	1DJSA	VAR_004127	Y301C	Disease
P21802	1DJSA	VAR_004129	D321A	Disease
P21802	1DJSA	VAR_004130	Y328C	Disease
P21802	1DJSA	VAR_004131	N331I	Disease
P21802	1DJSA	VAR_004133	G338E	Disease
P21802	1DJSA	VAR_004134	Y340H	Disease
P21802	1DJSA	VAR_004135	T341P	Disease
P21802	1DJSA	VAR_004136	C342F	Disease
P21802	1DJSA	VAR_004137	C342R	Disease
P21802	1DJSA	VAR_004138	C342S	Disease
P21802	1DJSA	VAR_004139	C342Y	Disease
P21802	1DJSA	VAR_004140	A344G	Disease
P21802	1DJSA	VAR_004141	A344P	Disease
P21802	1DJSA	VAR_004142	S347C	Disease
P21802	1DJSA	VAR_004143	S351C	Disease
P21802	1DJSA	VAR_004144	S354C	Disease
P21802	1DJSA	VAR_004146	V359F	Disease
P21802	1DJSA	VAR_015011	G338R	Disease
P21802	1DJSA	VAR_017259	A172F	Disease
P21802	1DJSA	VAR_017260	M186T	Polymorphism
P21802	1DJSA	VAR_017261	P263L	Disease
P21802	1DJSA	VAR_017263	C278Y	Disease
P21802	1DJSA	VAR_017264	Y281C	Disease
P21802	1DJSA	VAR_017265	I288S	Disease
P21802	1DJSA	VAR_017266	W290G	Disease
P21802	1DJSA	VAR_017268	A337P	Disease
P21802	1DJSA	VAR_017269	Y340C	Disease
P21802	1DJSA	VAR_017270	C342G	Disease
P21802	1DJSA	VAR_017271	C342W	Disease
P21802	1DJSA	VAR_017272	S354Y	Disease
P21802	1DJSA	VAR_017273	A362S	Disease
P21802	1DJSA	VAR_036380	R203C	Disease
P21802	1DJSA	VAR_042205	G272V	Disease
P21802	1DJSA	VAR_042206	D283N	Disease
P22607	1DJSA	VAR_004148	R248C	Disease
P22607	1DJSA	VAR_004149	S249C	Disease
P22607	1DJSA	VAR_004150	P250R	Disease
P22607	1DJSA	VAR_018388	E322K	Disease
P60891	2H06A	VAR_004163	N114S	Disease
P60891	2H06A	VAR_004164	D183H	Disease
P60891	2H06A	VAR_016044	D52H	Disease
P60891	2H06A	VAR_016045	L129I	Disease
P60891	2H06A	VAR_016046	A190V	Disease
P60891	2H06A	VAR_016047	H193Q	Disease
P60891	2H06A	VAR_036593	D203H	Disease
P60891	2H06A	VAR_036594	V219G	Disease
P60891	2H06A	VAR_036595	H231D	Disease
P60891	2H06A	VAR_036941	E43D	Disease
P60891	2H06A	VAR_036942	M115T	Disease
P60891	2H06A	VAR_036943	Q133P	Disease
P60891	2H06A	VAR_036944	L152P	Disease
P11597	2OBDA	VAR_004172	D459G	Disease
P11597	2OBDA	VAR_013919	G331S	Polymorphism
P11597	2OBDA	VAR_013920	A390P	Polymorphism
P11597	2OBDA	VAR_013921	V422I	Polymorphism
P11597	2OBDA	VAR_013922	R468Q	Polymorphism
P11597	2OBDA	VAR_013923	V486M	Polymorphism
P11597	2OBDA	VAR_017019	V385M	Polymorphism
P11597	2OBDA	VAR_031127	V455M	Polymorphism
P11597	2OBDA	VAR_033098	R154W	Polymorphism
P11597	2OBDA	VAR_033099	L168P	Disease
P11597	2OBDA	VAR_033100	R299C	Disease
P07195	1I0ZA	VAR_004173	K7E	Disease
P07195	1I0ZA	VAR_004174	A35E	Disease
P07195	1I0ZA	VAR_004175	S129R	Disease
P07195	1I0ZA	VAR_004176	F171V	Disease
P07195	1I0ZA	VAR_004177	R172H	Disease
P07195	1I0ZA	VAR_004178	M175L	Disease
P07195	1I0ZA	VAR_004179	D322V	Disease
P07195	1I0ZA	VAR_011634	G69E	Disease
P07195	1I0ZA	VAR_011636	R172P	Disease
P07195	1I0ZA	VAR_011638	W325R	Disease
P07195	1I0ZA	VAR_049758	M175V	Polymorphism
P00338	1I10A	VAR_004180	K222E	Polymorphism
P00338	1I10A	VAR_059374	S161R	Polymorphism
P11226	1HUPA	VAR_050119	N214Y	Polymorphism
P16581	1ESL	VAR_004191	S149R	Polymorphism
P16581	1ESL	VAR_011790	C130W	Polymorphism
P16581	1ESL	VAR_014301	M31I	Polymorphism
P41222	2CZUB	VAR_004273	R56Q	Polymorphism
P30443	1S7WJ	VAR_004332	F33S	Polymorphism
P30443	1S7WJ	VAR_004333	R41S	Polymorphism
P30443	1S7WJ	VAR_016719	G80R	Polymorphism
P30443	1S7WJ	VAR_016720	M91V	Polymorphism
P30443	1S7WJ	VAR_016721	A100E	Polymorphism
P30443	1S7WJ	VAR_016722	D114A	Polymorphism
P30443	1S7WJ	VAR_016723	I121M	Polymorphism
P30443	1S7WJ	VAR_016724	R180L	Polymorphism
P30443	1S7WJ	VAR_016725	V182A	Polymorphism
P30443	1S7WJ	VAR_056247	R89G	Polymorphism
P30443	1S7WJ	VAR_056248	G131W	Polymorphism
P30443	1S7WJ	VAR_056249	F133L	Polymorphism
P30443	1S7WJ	VAR_056250	N151K	Polymorphism
P30443	1S7WJ	VAR_056251	I166T	Polymorphism
P30443	1S7WJ	VAR_056252	R169H	Polymorphism
P30443	1S7WJ	VAR_056253	R205H	Polymorphism
P01892	1OGAA	VAR_004334	F33Y	Polymorphism
P01892	1OGAA	VAR_004335	D54N	Polymorphism
P01892	1OGAA	VAR_004336	Q67R	Polymorphism
P01892	1OGAA	VAR_004337	K90N	Polymorphism
P01892	1OGAA	VAR_004338	T97I	Polymorphism
P01892	1OGAA	VAR_004339	V119L	Polymorphism
P01892	1OGAA	VAR_004340	R121M	Polymorphism
P01892	1OGAA	VAR_004341	Y123C	Polymorphism
P01892	1OGAA	VAR_004342	Y123F	Polymorphism
P01892	1OGAA	VAR_004343	W131G	Polymorphism
P01892	1OGAA	VAR_004344	M162K	Polymorphism
P01892	1OGAA	VAR_004345	A173T	Polymorphism
P01892	1OGAA	VAR_004346	V176E	Polymorphism
P01892	1OGAA	VAR_004347	L180W	Polymorphism
P01892	1OGAA	VAR_004348	L180Q	Polymorphism
P01892	1OGAA	VAR_004349	T187E	Polymorphism
P01892	1OGAA	VAR_004350	A260E	Polymorphism
P01892	1OGAA	VAR_016726	A65G	Polymorphism
P01892	1OGAA	VAR_016727	H94Q	Polymorphism
P01892	1OGAA	VAR_016728	H98D	Polymorphism
P01892	1OGAA	VAR_016729	E190D	Polymorphism
P01892	1OGAA	VAR_016730	W191G	Polymorphism
P04439	1Q94A	VAR_004351	E176V	Polymorphism
P04439	1Q94A	VAR_004352	L180Q	Polymorphism
P04439	1Q94A	VAR_016604	D185E	Polymorphism
P04439	1Q94A	VAR_016605	G199R	Polymorphism
P04439	1Q94A	VAR_050310	R89G	Polymorphism
P04439	1Q94A	VAR_050311	Q94H	Polymorphism
P04439	1Q94A	VAR_050312	D101N	Polymorphism
P04439	1Q94A	VAR_050313	I121M	Polymorphism
P04439	1Q94A	VAR_050314	S129P	Polymorphism
P04439	1Q94A	VAR_050315	G131W	Polymorphism
P04439	1Q94A	VAR_050316	F133L	Polymorphism
P04439	1Q94A	VAR_050317	N151K	Polymorphism
P04439	1Q94A	VAR_050318	I166T	Polymorphism
P04439	1Q94A	VAR_050319	R169H	Polymorphism
P04439	1Q94A	VAR_050320	R205H	Polymorphism
P04439	1Q94A	VAR_033149	G186A	Polymorphism
P13746	1Q94A	VAR_004353	E43K	Polymorphism
P13746	1Q94A	VAR_016731	F133L	Polymorphism
P13746	1Q94A	VAR_016732	K168E	Polymorphism
P13746	1Q94A	VAR_016733	H175R	Polymorphism
P13746	1Q94A	VAR_016734	A176E	Polymorphism
P13746	1Q94A	VAR_016735	R187T	Polymorphism
P13746	1Q94A	VAR_056254	R89G	Polymorphism
P13746	1Q94A	VAR_056255	Q94H	Polymorphism
P13746	1Q94A	VAR_056256	D101N	Polymorphism
P13746	1Q94A	VAR_056257	G131W	Polymorphism
P13746	1Q94A	VAR_056258	N151K	Polymorphism
P13746	1Q94A	VAR_056259	I166T	Polymorphism
P13746	1Q94A	VAR_056260	R169H	Polymorphism
P13746	1Q94A	VAR_056261	R205H	Polymorphism
P05534	1Q94A	VAR_004355	H27Q	Polymorphism
P05534	1Q94A	VAR_004356	E86G	Polymorphism
P05534	1Q94A	VAR_004357	G89R	Polymorphism
P05534	1Q94A	VAR_004358	Q180W	Polymorphism
P05534	1Q94A	VAR_004360	T206A	Polymorphism
P05534	1Q94A	VAR_015765	L119V	Polymorphism
P05534	1Q94A	VAR_015766	M121R	Polymorphism
P05534	1Q94A	VAR_015767	F123Y	Polymorphism
P05534	1Q94A	VAR_015768	G131W	Polymorphism
P05534	1Q94A	VAR_015769	Q180L	Polymorphism
P05534	1Q94A	VAR_015770	T187R	Polymorphism
P05534	1Q94A	VAR_056263	R205H	Polymorphism
P18462	1HSBA	VAR_004361	H94Q	Polymorphism
P18462	1HSBA	VAR_016737	Y33F	Polymorphism
P18462	1HSBA	VAR_056264	N151K	Polymorphism
P18462	1HSBA	VAR_056265	I166T	Polymorphism
P30450	1HSBA	VAR_004363	R187L	Polymorphism
P30450	1HSBA	VAR_004364	D140N	Polymorphism
P30450	1HSBA	VAR_016341	F60L	Polymorphism
P30450	1HSBA	VAR_016343	N90K	Polymorphism
P30450	1HSBA	VAR_016344	A100E	Polymorphism
P30450	1HSBA	VAR_016345	E176V	Polymorphism
P30450	1HSBA	VAR_016346	W180Q	Polymorphism
P30450	1HSBA	VAR_050321	R89G	Polymorphism
P30450	1HSBA	VAR_050322	H94Q	Polymorphism
P30450	1HSBA	VAR_050323	N101D	Polymorphism
P30450	1HSBA	VAR_050324	P129S	Polymorphism
P30450	1HSBA	VAR_050325	G131W	Polymorphism
P30450	1HSBA	VAR_050326	F133L	Polymorphism
P30450	1HSBA	VAR_050327	N151K	Polymorphism
P30450	1HSBA	VAR_050328	I166T	Polymorphism
P30450	1HSBA	VAR_050329	R169H	Polymorphism
P30450	1HSBA	VAR_050330	W180R	Polymorphism
P30450	1HSBA	VAR_050331	E185D	Polymorphism
P16188	1Q94A	VAR_004367	R80G	Polymorphism
P16188	1Q94A	VAR_004368	Q94H	Polymorphism
P16188	1Q94A	VAR_004371	W176R	Polymorphism
P16188	1Q94A	VAR_004372	L180W	Polymorphism
P16188	1Q94A	VAR_010284	S33Y	Polymorphism
P16188	1Q94A	VAR_016653	T55A	Polymorphism
P16188	1Q94A	VAR_016738	Q86E	Polymorphism
P16188	1Q94A	VAR_056271	R89G	Polymorphism
P16188	1Q94A	VAR_056272	D101N	Polymorphism
P16188	1Q94A	VAR_056273	I121M	Polymorphism
P16188	1Q94A	VAR_056274	S129P	Polymorphism
P16188	1Q94A	VAR_056276	F133L	Polymorphism
P16188	1Q94A	VAR_056277	N151K	Polymorphism
P16188	1Q94A	VAR_056278	I166T	Polymorphism
P16188	1Q94A	VAR_056279	R205H	Polymorphism
P10314	1HSBA	VAR_004373	R175H	Polymorphism
P10314	1HSBA	VAR_004374	L180Q	Polymorphism
P10314	1HSBA	VAR_016657	S101N	Polymorphism
P10314	1HSBA	VAR_016831	M121I	Polymorphism
P10314	1HSBA	VAR_016832	P129S	Polymorphism
P10314	1HSBA	VAR_016833	L133F	Polymorphism
P10314	1HSBA	VAR_016834	Q138R	Polymorphism
P10314	1HSBA	VAR_016835	Q168K	Polymorphism
P10314	1HSBA	VAR_016836	V176E	Polymorphism
P10314	1HSBA	VAR_016837	E185D	Polymorphism
P10314	1HSBA	VAR_056283	R89G	Polymorphism
P10314	1HSBA	VAR_056284	N151K	Polymorphism
P10314	1HSBA	VAR_056285	I166T	Polymorphism
P16190	1HSBA	VAR_004375	R41S	Polymorphism
P16190	1HSBA	VAR_004376	H195Y	Polymorphism
P16190	1HSBA	VAR_056286	N151K	Polymorphism
P16190	1HSBA	VAR_056287	I166T	Polymorphism
P30453	1HSBA	VAR_004380	K90N	Polymorphism
P30453	1HSBA	VAR_004381	R121I	Polymorphism
P30453	1HSBA	VAR_004382	P129S	Polymorphism
P30453	1HSBA	VAR_004383	Q138R	Polymorphism
P30453	1HSBA	VAR_004384	W180L	Polymorphism
P30453	1HSBA	VAR_056288	D101N	Polymorphism
P30453	1HSBA	VAR_056289	N151K	Polymorphism
P30453	1HSBA	VAR_056290	I166T	Polymorphism
P30457	1HSBA	VAR_004386	S28W	Polymorphism
P30457	1HSBA	VAR_004387	D114A	Polymorphism
P30457	1HSBA	VAR_004388	R187E	Polymorphism
P30457	1HSBA	VAR_056300	R89G	Polymorphism
P30457	1HSBA	VAR_056301	D101N	Polymorphism
P30457	1HSBA	VAR_056302	N151K	Polymorphism
P30457	1HSBA	VAR_056303	I166T	Polymorphism
P01891	1HSBA	VAR_004389	V36M	Polymorphism
P01891	1HSBA	VAR_004390	M121R	Polymorphism
P01891	1HSBA	VAR_004391	S129P	Polymorphism
P01891	1HSBA	VAR_004392	R138H	Polymorphism
P01891	1HSBA	VAR_004393	D140Y	Polymorphism
P01891	1HSBA	VAR_010363	Q94H	Polymorphism
P01891	1HSBA	VAR_010364	T97I	Polymorphism
P01891	1HSBA	VAR_010365	D98H	Polymorphism
P01891	1HSBA	VAR_010366	R138E	Polymorphism
P01891	1HSBA	VAR_010367	D140H	Polymorphism
P01891	1HSBA	VAR_010368	D140V	Polymorphism
P01891	1HSBA	VAR_010369	H175L	Polymorphism
P01891	1HSBA	VAR_010370	W180L	Polymorphism
P01891	1HSBA	VAR_010371	W180Q	Polymorphism
P01891	1HSBA	VAR_056304	R89G	Polymorphism
P01891	1HSBA	VAR_056305	D101N	Polymorphism
P01891	1HSBA	VAR_056306	F133L	Polymorphism
P13747	3BZFA	VAR_004395	G104R	Polymorphism
P13747	3BZFA	VAR_016651	R128G	Polymorphism
P13747	3BZFA	VAR_016652	R178G	Polymorphism
P13747	3BZFA	VAR_059510	N98K	Polymorphism
P29972	1J4NA	VAR_004400	A45V	Polymorphism
P29972	1J4NA	VAR_022318	G165D	Polymorphism
P12955	2OKNA	VAR_004404	D276N	Disease
P12955	2OKNA	VAR_004405	G448R	Disease
P12955	2OKNA	VAR_011614	R184Q	Disease
P12955	2OKNA	VAR_011615	G278D	Disease
P12955	2OKNA	VAR_014723	L435F	Polymorphism
P12955	2OKNA	VAR_051574	R388H	Polymorphism
P54278	1H7SA	VAR_016133	T277K	Polymorphism
P12883	2FXOA	VAR_004592	R870H	Disease
P12883	2FXOA	VAR_004593	L908V	Disease
P12883	2FXOA	VAR_004594	E924K	Disease
P12883	2FXOA	VAR_004595	E930K	Disease
P12883	2FXOA	VAR_004597	E935K	Disease
P12883	2FXOA	VAR_004598	E949K	Disease
P12883	2FXOA	VAR_019862	M852T	Disease
P12883	2FXOA	VAR_019863	R869G	Disease
P12883	2FXOA	VAR_020814	E846Q	Disease
P12883	2FXOA	VAR_020815	R869C	Disease
P12883	2FXOA	VAR_020816	R870C	Disease
P12883	2FXOA	VAR_020817	M877K	Disease
P12883	2FXOA	VAR_029442	C905F	Disease
P12883	2FXOA	VAR_029443	E924Q	Disease
P12883	2FXOA	VAR_029444	D928N	Disease
P12883	2FXOA	VAR_039563	R858C	Disease
P12883	2FXOA	VAR_042809	R858H	Disease
P12883	2FXOA	VAR_042810	R869H	Disease
P12883	2FXOA	VAR_042811	Q882E	Disease
P12883	2FXOA	VAR_042812	E894G	Disease
P12883	2FXOA	VAR_042813	A901G	Disease
P12883	2FXOA	VAR_042814	D906G	Disease
P12883	2FXOA	VAR_042815	E921K	Disease
P12883	2FXOA	VAR_042816	E927K	Disease
P12883	2FXOA	VAR_042817	E931K	Disease
P12883	2FXOA	VAR_042818	D953H	Disease
P16435	1B1CA	VAR_047885	P225L	Polymorphism
P16435	1B1CA	VAR_021154	Y178D	Disease
P00387	1UMKA	VAR_004619	R58Q	Disease
P00387	1UMKA	VAR_004620	V106M	Disease
P00387	1UMKA	VAR_004621	S128P	Disease
P00387	1UMKA	VAR_004622	L149P	Disease
P00387	1UMKA	VAR_010750	L73P	Disease
P00387	1UMKA	VAR_010751	T117S	Polymorphism
P00387	1UMKA	VAR_010752	A179V	Disease
P00387	1UMKA	VAR_010753	C204R	Disease
P00387	1UMKA	VAR_010754	C204Y	Disease
P00387	1UMKA	VAR_018419	S66P	Polymorphism
P00387	1UMKA	VAR_037316	G292D	Disease
P11473	2HB7A	VAR_004664	R274L	Disease
P11473	2HB7A	VAR_004665	H305Q	Disease
P11473	2HB7A	VAR_004666	I314S	Disease
P11473	2HB7A	VAR_004667	R391C	Disease
P11473	2HB7A	VAR_029309	L230V	Polymorphism
P11473	2HB7A	VAR_029310	T362I	Polymorphism
P41235	1PZLA	VAR_010601	E285Q	Disease
P04150	1M2ZA	VAR_004676	D641V	Disease
P04150	1M2ZA	VAR_004677	V729I	Disease
P04150	1M2ZA	VAR_004678	L753F	Disease
P04150	1M2ZA	VAR_013473	G679S	Disease
P04150	1M2ZA	VAR_015632	I559N	Disease
P04150	1M2ZA	VAR_015633	I747M	Disease
P10275	1E3GA	VAR_004688	L677P	Disease
P10275	1E3GA	VAR_004690	D695H	Disease
P10275	1E3GA	VAR_004691	D695N	Disease
P10275	1E3GA	VAR_004692	D695V	Disease
P10275	1E3GA	VAR_004693	S703G	Disease
P10275	1E3GA	VAR_004694	L707R	Disease
P10275	1E3GA	VAR_004695	V730M	Disease
P10275	1E3GA	VAR_004696	D732N	Disease
P10275	1E3GA	VAR_004697	D732Y	Disease
P10275	1E3GA	VAR_004698	M742I	Disease
P10275	1E3GA	VAR_004699	G743V	Disease
P10275	1E3GA	VAR_004700	M749V	Disease
P10275	1E3GA	VAR_004701	G750D	Disease
P10275	1E3GA	VAR_004702	R752Q	Disease
P10275	1E3GA	VAR_004703	F754V	Disease
P10275	1E3GA	VAR_004704	L762F	Disease
P10275	1E3GA	VAR_004705	Y763C	Disease
P10275	1E3GA	VAR_004707	A765T	Disease
P10275	1E3GA	VAR_004708	R774H	Disease
P10275	1E3GA	VAR_004709	R774C	Disease
P10275	1E3GA	VAR_004710	R779W	Disease
P10275	1E3GA	VAR_004711	M780I	Disease
P10275	1E3GA	VAR_004712	C784Y	Disease
P10275	1E3GA	VAR_004713	M787V	Disease
P10275	1E3GA	VAR_004714	F794S	Disease
P10275	1E3GA	VAR_004715	Q798E	Disease
P10275	1E3GA	VAR_004716	M807R	Disease
P10275	1E3GA	VAR_004717	M807V	Disease
P10275	1E3GA	VAR_004718	S814N	Disease
P10275	1E3GA	VAR_004719	R831L	Disease
P10275	1E3GA	VAR_004720	R831Q	Disease
P10275	1E3GA	VAR_004721	R840C	Disease
P10275	1E3GA	VAR_004722	R840G	Disease
P10275	1E3GA	VAR_004723	R840H	Disease
P10275	1E3GA	VAR_004724	I842T	Disease
P10275	1E3GA	VAR_004725	R855C	Disease
P10275	1E3GA	VAR_004726	R855H	Disease
P10275	1E3GA	VAR_004727	D864N	Disease
P10275	1E3GA	VAR_004728	V866E	Disease
P10275	1E3GA	VAR_004729	V866L	Disease
P10275	1E3GA	VAR_004730	V866M	Disease
P10275	1E3GA	VAR_004731	I869M	Disease
P10275	1E3GA	VAR_004732	T877A	Disease
P10275	1E3GA	VAR_004733	P892L	Disease
P10275	1E3GA	VAR_004734	M895T	Disease
P10275	1E3GA	VAR_004735	L907F	Disease
P10275	1E3GA	VAR_004736	P913S	Disease
P10275	1E3GA	VAR_009229	R840S	Disease
P10275	1E3GA	VAR_009761	Q670R	Disease
P10275	1E3GA	VAR_009762	P671H	Disease
P10275	1E3GA	VAR_009763	I672T	Disease
P10275	1E3GA	VAR_009764	E681K	Disease
P10275	1E3GA	VAR_009765	G683A	Disease
P10275	1E3GA	VAR_009766	V684I	Disease
P10275	1E3GA	VAR_009767	C686R	Disease
P10275	1E3GA	VAR_009768	A687V	Disease
P10275	1E3GA	VAR_009769	G688E	Disease
P10275	1E3GA	VAR_009771	L700M	Disease
P10275	1E3GA	VAR_009772	L701F	Disease
P10275	1E3GA	VAR_009773	L701H	Disease
P10275	1E3GA	VAR_009774	S702A	Disease
P10275	1E3GA	VAR_009775	S703C	Disease
P10275	1E3GA	VAR_009776	N705S	Disease
P10275	1E3GA	VAR_009777	G708A	Disease
P10275	1E3GA	VAR_009778	G708V	Disease
P10275	1E3GA	VAR_009779	R710T	Disease
P10275	1E3GA	VAR_009780	L712F	Disease
P10275	1E3GA	VAR_009781	V715M	Disease
P10275	1E3GA	VAR_009782	K717E	Disease
P10275	1E3GA	VAR_009783	K720E	Disease
P10275	1E3GA	VAR_009784	A721T	Disease
P10275	1E3GA	VAR_009785	L722F	Disease
P10275	1E3GA	VAR_009786	P723S	Disease
P10275	1E3GA	VAR_009787	G724D	Disease
P10275	1E3GA	VAR_009789	R726L	Disease
P10275	1E3GA	VAR_009790	N727K	Disease
P10275	1E3GA	VAR_009791	L728S	Disease
P10275	1E3GA	VAR_009792	Q733H	Disease
P10275	1E3GA	VAR_009793	I737T	Disease
P10275	1E3GA	VAR_009794	W741R	Disease
P10275	1E3GA	VAR_009795	M742V	Disease
P10275	1E3GA	VAR_009796	L744F	Disease
P10275	1E3GA	VAR_009797	M745T	Disease
P10275	1E3GA	VAR_009798	V746M	Disease
P10275	1E3GA	VAR_009799	A748D	Disease
P10275	1E3GA	VAR_009800	A748T	Disease
P10275	1E3GA	VAR_009801	A748V	Disease
P10275	1E3GA	VAR_009802	M749I	Disease
P10275	1E3GA	VAR_009803	G750S	Disease
P10275	1E3GA	VAR_009804	W751R	Disease
P10275	1E3GA	VAR_009805	F754L	Disease
P10275	1E3GA	VAR_009806	T755A	Disease
P10275	1E3GA	VAR_009807	N756S	Disease
P10275	1E3GA	VAR_009808	V757A	Disease
P10275	1E3GA	VAR_009809	N758T	Disease
P10275	1E3GA	VAR_009810	S759F	Disease
P10275	1E3GA	VAR_009811	S759P	Disease
P10275	1E3GA	VAR_009812	Y763H	Disease
P10275	1E3GA	VAR_009813	F764L	Disease
P10275	1E3GA	VAR_009814	A765V	Disease
P10275	1E3GA	VAR_009815	P766S	Disease
P10275	1E3GA	VAR_009816	D767E	Disease
P10275	1E3GA	VAR_009817	L768P	Disease
P10275	1E3GA	VAR_009818	N771H	Disease
P10275	1E3GA	VAR_009819	E772A	Disease
P10275	1E3GA	VAR_009820	E772G	Disease
P10275	1E3GA	VAR_009821	S782N	Disease
P10275	1E3GA	VAR_009822	R788S	Disease
P10275	1E3GA	VAR_009823	L790F	Disease
P10275	1E3GA	VAR_009824	S791P	Disease
P10275	1E3GA	VAR_009825	E793D	Polymorphism
P10275	1E3GA	VAR_009826	C806Y	Disease
P10275	1E3GA	VAR_009827	M807T	Disease
P10275	1E3GA	VAR_009828	L812F	Disease
P10275	1E3GA	VAR_009829	G820A	Disease
P10275	1E3GA	VAR_009830	L821V	Disease
P10275	1E3GA	VAR_009831	L830P	Disease
P10275	1E3GA	VAR_009832	Y834C	Disease
P10275	1E3GA	VAR_009833	I841S	Disease
P10275	1E3GA	VAR_009834	R846G	Disease
P10275	1E3GA	VAR_009835	R854K	Disease
P10275	1E3GA	VAR_009836	F856L	Disease
P10275	1E3GA	VAR_009837	L863R	Disease
P10275	1E3GA	VAR_009838	D864G	Disease
P10275	1E3GA	VAR_009839	S865P	Disease
P10275	1E3GA	VAR_009840	A870G	Disease
P10275	1E3GA	VAR_009841	A870V	Disease
P10275	1E3GA	VAR_009842	R871G	Disease
P10275	1E3GA	VAR_009843	H874Y	Disease
P10275	1E3GA	VAR_009844	T877S	Disease
P10275	1E3GA	VAR_009845	L880Q	Disease
P10275	1E3GA	VAR_009846	L881V	Disease
P10275	1E3GA	VAR_009847	M886V	Disease
P10275	1E3GA	VAR_009848	V889M	Disease
P10275	1E3GA	VAR_009849	D890N	Disease
P10275	1E3GA	VAR_009850	F891L	Disease
P10275	1E3GA	VAR_009851	A896T	Disease
P10275	1E3GA	VAR_009852	I898T	Disease
P10275	1E3GA	VAR_009853	Q902R	Disease
P10275	1E3GA	VAR_009854	V903M	Disease
P10275	1E3GA	VAR_009855	P904H	Disease
P10275	1E3GA	VAR_009856	P904S	Disease
P10275	1E3GA	VAR_009857	G909E	Disease
P10275	1E3GA	VAR_009858	G909R	Disease
P10275	1E3GA	VAR_009859	K910R	Disease
P10275	1E3GA	VAR_009860	V911L	Disease
P10275	1E3GA	VAR_009861	F916L	Disease
P10275	1E3GA	VAR_009862	H917R	Disease
P10275	1E3GA	VAR_013474	P682T	Disease
P10275	1E3GA	VAR_013475	N705Y	Disease
P10275	1E3GA	VAR_013476	Q711E	Disease
P10275	1E3GA	VAR_013477	G743E	Disease
P10275	1E3GA	VAR_013478	F827V	Disease
P10275	1E3GA	VAR_013479	H874R	Disease
P10275	1E3GA	VAR_013480	D879Y	Disease
P08100	1U19A	VAR_004765	T4K	Disease
P08100	1U19A	VAR_004766	N15S	Disease
P08100	1U19A	VAR_004767	T17M	Disease
P08100	1U19A	VAR_004768	P23H	Disease
P08100	1U19A	VAR_004769	P23L	Disease
P08100	1U19A	VAR_004770	Q28H	Disease
P08100	1U19A	VAR_004771	L40R	Disease
P08100	1U19A	VAR_004772	M44T	Disease
P08100	1U19A	VAR_004773	F45L	Disease
P08100	1U19A	VAR_004774	L46R	Disease
P08100	1U19A	VAR_004776	G51R	Disease
P08100	1U19A	VAR_004777	G51V	Disease
P08100	1U19A	VAR_004778	P53R	Disease
P08100	1U19A	VAR_004779	T58R	Disease
P08100	1U19A	VAR_004781	V87D	Disease
P08100	1U19A	VAR_004782	G89D	Disease
P08100	1U19A	VAR_004783	G90D	Disease
P08100	1U19A	VAR_004784	T94I	Disease
P08100	1U19A	VAR_004785	V104I	Polymorphism
P08100	1U19A	VAR_004786	G106R	Disease
P08100	1U19A	VAR_004787	G106W	Disease
P08100	1U19A	VAR_004788	G109R	Disease
P08100	1U19A	VAR_004789	C110F	Disease
P08100	1U19A	VAR_004790	C110Y	Disease
P08100	1U19A	VAR_004791	G114D	Disease
P08100	1U19A	VAR_004792	L125R	Disease
P08100	1U19A	VAR_004793	S127F	Disease
P08100	1U19A	VAR_004794	L131P	Disease
P08100	1U19A	VAR_004795	R135G	Disease
P08100	1U19A	VAR_004796	R135L	Disease
P08100	1U19A	VAR_004797	R135W	Disease
P08100	1U19A	VAR_004798	C140S	Disease
P08100	1U19A	VAR_004799	E150K	Disease
P08100	1U19A	VAR_004800	A164E	Disease
P08100	1U19A	VAR_004801	A164V	Disease
P08100	1U19A	VAR_004802	C167R	Disease
P08100	1U19A	VAR_004803	P171L	Disease
P08100	1U19A	VAR_004804	P171Q	Disease
P08100	1U19A	VAR_004805	P171S	Disease
P08100	1U19A	VAR_004806	Y178C	Disease
P08100	1U19A	VAR_004807	Y178N	Disease
P08100	1U19A	VAR_004808	E181K	Disease
P08100	1U19A	VAR_004809	G182S	Disease
P08100	1U19A	VAR_004810	S186P	Disease
P08100	1U19A	VAR_004811	G188E	Disease
P08100	1U19A	VAR_004812	G188R	Disease
P08100	1U19A	VAR_004813	D190N	Disease
P08100	1U19A	VAR_004814	D190G	Disease
P08100	1U19A	VAR_004815	D190Y	Disease
P08100	1U19A	VAR_004816	M207R	Disease
P08100	1U19A	VAR_004818	H211P	Disease
P08100	1U19A	VAR_004819	H211R	Disease
P08100	1U19A	VAR_004820	M216K	Disease
P08100	1U19A	VAR_004821	F220C	Disease
P08100	1U19A	VAR_004822	C222R	Disease
P08100	1U19A	VAR_004825	P267L	Disease
P08100	1U19A	VAR_004826	P267R	Disease
P08100	1U19A	VAR_004827	A292E	Disease
P08100	1U19A	VAR_004828	K296E	Disease
P08100	1U19A	VAR_004829	S297R	Disease
P08100	1U19A	VAR_004830	T342M	Disease
P08100	1U19A	VAR_004831	V345L	Disease
P08100	1U19A	VAR_004832	V345M	Disease
P08100	1U19A	VAR_004833	P347A	Disease
P08100	1U19A	VAR_004834	P347L	Disease
P08100	1U19A	VAR_004835	P347Q	Disease
P08100	1U19A	VAR_004836	P347R	Disease
P08100	1U19A	VAR_004837	P347S	Disease
P08559	1NI4A	VAR_004949	R72C	Disease
P08559	1NI4A	VAR_004950	H113D	Disease
P08559	1NI4A	VAR_004951	G162R	Disease
P08559	1NI4A	VAR_004952	V167M	Disease
P08559	1NI4A	VAR_004953	A199T	Disease
P08559	1NI4A	VAR_004954	F205L	Disease
P08559	1NI4A	VAR_004955	M210V	Disease
P08559	1NI4A	VAR_004956	P217L	Disease
P08559	1NI4A	VAR_004957	T231A	Disease
P08559	1NI4A	VAR_004958	D258A	Disease
P08559	1NI4A	VAR_004959	R263G	Disease
P08559	1NI4A	VAR_004960	R263Q	Disease
P08559	1NI4A	VAR_004961	H292L	Disease
P08559	1NI4A	VAR_004962	R302C	Disease
P08559	1NI4A	VAR_004963	R302H	Disease
P08559	1NI4A	VAR_004966	R378H	Disease
P08559	1NI4A	VAR_050436	E333D	Polymorphism
P08559	1NI4A	VAR_021053	Y243N	Disease
P08559	1NI4A	VAR_021054	M282L	Polymorphism
P08559	1NI4A	VAR_021055	R288H	Disease
P08559	1NI4A	VAR_021056	D315N	Disease
P21953	1U5BB	VAR_004974	H206R	Disease
P21953	1U5BB	VAR_024851	R183P	Disease
P21953	1U5BB	VAR_024852	G278S	Disease
P45381	2GU2A	VAR_004995	I143T	Disease
P45381	2GU2A	VAR_004996	C152R	Disease
P45381	2GU2A	VAR_004998	G274R	Disease
P45381	2GU2A	VAR_004999	E285A	Disease
P45381	2GU2A	VAR_005000	F295S	Disease
P45381	2GU2A	VAR_005001	A305E	Disease
P45381	2GU2A	VAR_016778	H21P	Disease
P45381	2GU2A	VAR_016779	A57T	Disease
P45381	2GU2A	VAR_016780	R168H	Disease
P45381	2GU2A	VAR_016781	P181T	Disease
P45381	2GU2A	VAR_016782	E24G	Disease
P45381	2GU2A	VAR_016783	D68A	Disease
P45381	2GU2A	VAR_016784	D114Y	Disease
P45381	2GU2A	VAR_016785	C152W	Disease
P45381	2GU2A	VAR_016786	Y231C	Disease
P45381	2GU2A	VAR_016787	H244R	Disease
P45381	2GU2A	VAR_016788	D249V	Disease
P45381	2GU2A	VAR_039079	I16T	Disease
P45381	2GU2A	VAR_039080	G27R	Disease
P45381	2GU2A	VAR_039081	D114E	Disease
P45381	2GU2A	VAR_039082	G123E	Disease
P45381	2GU2A	VAR_039083	C152Y	Disease
P45381	2GU2A	VAR_039084	R168C	Disease
P45381	2GU2A	VAR_039085	P183H	Disease
P45381	2GU2A	VAR_039086	V186F	Disease
P45381	2GU2A	VAR_039087	M195R	Disease
P45381	2GU2A	VAR_039088	P280L	Disease
P45381	2GU2A	VAR_039089	P280S	Disease
P45381	2GU2A	VAR_039090	A287T	Disease
P20933	1APYA	VAR_005069	G60D	Disease
P20933	1APYA	VAR_005070	S72P	Disease
P20933	1APYA	VAR_005071	A101V	Disease
P20933	1APYA	VAR_005072	R161Q	Disease
P20933	1APYA	VAR_005073	C163S	Disease
P20933	1APYA	VAR_015428	G100E	Disease
P20933	1APYA	VAR_015429	F135S	Disease
P20933	1APYA	VAR_033533	S149T	Polymorphism
P51587	1N0WB	VAR_005101	G1529R	Disease
P51587	1N0WB	VAR_020718	F1524V	Disease
P51587	1N0WB	VAR_056753	V1542M	Polymorphism
P11532	1BHDA	VAR_005148	Q133P	Polymorphism
P11532	1BHDA	VAR_005149	A168D	Disease
P11532	1BHDA	VAR_005150	Y231N	Disease
P11532	1BHDA	VAR_023539	A171P	Disease
Q92838	1RJ7E	VAR_005187	H252L	Disease
Q92838	1RJ7E	VAR_005188	G299S	Disease
Q92838	1RJ7E	VAR_005189	A349T	Disease
Q92838	1RJ7E	VAR_005190	A356D	Disease
Q92838	1RJ7E	VAR_005191	R357P	Disease
Q92838	1RJ7E	VAR_010613	G291R	Disease
Q92838	1RJ7E	VAR_010614	G291W	Disease
Q92838	1RJ7E	VAR_010615	D298H	Disease
Q92838	1RJ7E	VAR_011077	G255C	Disease
Q92838	1RJ7E	VAR_011078	G255D	Disease
Q92838	1RJ7E	VAR_011079	W274G	Disease
Q92838	1RJ7E	VAR_011080	C332Y	Disease
Q92838	1RJ7E	VAR_013485	H252Y	Disease
Q92838	1RJ7E	VAR_013486	G269V	Disease
Q92838	1RJ7E	VAR_013487	F302S	Disease
Q92838	1RJ7E	VAR_013488	T378M	Disease
Q92838	1RJ7E	VAR_054466	D298Y	Disease
Q92838	1RJ7E	VAR_054467	Q306H	Disease
Q92838	1RJ7E	VAR_054468	V307G	Disease
Q92838	1RJ7E	VAR_054469	Y320C	Disease
Q92838	1RJ7E	VAR_054470	Y343C	Disease
Q92838	1RJ7E	VAR_054471	Q358E	Disease
Q92838	1RJ7E	VAR_054472	I360N	Disease
Q92838	1RJ7E	VAR_054473	N372D	Disease
Q92838	1RJ7E	VAR_054474	M373I	Disease
Q92838	1RJ7E	VAR_054475	S374R	Disease
P16930	1HYOB	VAR_005205	N16I	Disease
P16930	1HYOB	VAR_005206	F62C	Disease
P16930	1HYOB	VAR_005207	Q64H	Disease
P16930	1HYOB	VAR_005208	A134D	Disease
P16930	1HYOB	VAR_005209	G158D	Disease
P16930	1HYOB	VAR_005210	V166G	Disease
P16930	1HYOB	VAR_005211	C193R	Disease
P16930	1HYOB	VAR_005212	G207D	Disease
P16930	1HYOB	VAR_005213	D233V	Disease
P16930	1HYOB	VAR_005214	W234G	Disease
P16930	1HYOB	VAR_005215	P249T	Disease
P16930	1HYOB	VAR_005216	P261L	Disease
P16930	1HYOB	VAR_005217	T294P	Disease
P16930	1HYOB	VAR_005218	G337S	Disease
P16930	1HYOB	VAR_005219	R341W	Disease
P16930	1HYOB	VAR_005220	P342L	Disease
P16930	1HYOB	VAR_005222	G369V	Disease
P16930	1HYOB	VAR_005223	R381G	Disease
P16930	1HYOB	VAR_005224	F405H	Disease
P01130	1IJQA	VAR_005376	A399D	Disease
P01130	1IJQA	VAR_005379	L414R	Disease
P01130	1IJQA	VAR_005380	R416Q	Disease
P01130	1IJQA	VAR_005381	R416W	Disease
P01130	1IJQA	VAR_005382	I423T	Disease
P01130	1IJQA	VAR_005391	D482H	Disease
P01130	1IJQA	VAR_005392	W483R	Disease
P01130	1IJQA	VAR_005399	N564H	Disease
P01130	1IJQA	VAR_005405	R633C	Disease
P01130	1IJQA	VAR_005406	P649L	Disease
P01130	1IJQA	VAR_005412	D700E	Disease
P01130	1IJQA	VAR_007987	L401V	Disease
P01130	1IJQA	VAR_007988	L432V	Disease
P01130	1IJQA	VAR_007989	P608S	Disease
P01130	1IJQA	VAR_008995	F403L	Disease
P01130	1IJQA	VAR_008996	L568V	Disease
P01130	1IJQA	VAR_011863	V468I	Polymorphism
P08567	2I5FA	VAR_027799	K340R	Polymorphism
P61457	1DCOC	VAR_005528	C82R	Disease
P61457	1DCOC	VAR_005529	R88Q	Disease
P61457	1DCOC	VAR_005530	E97K	Disease
P50897	1EH5A	VAR_005549	G42E	Disease
P50897	1EH5A	VAR_005550	T75P	Disease
P50897	1EH5A	VAR_005551	D79G	Disease
P50897	1EH5A	VAR_005552	Y109D	Disease
P50897	1EH5A	VAR_005553	R122W	Disease
P50897	1EH5A	VAR_005554	I134T	Polymorphism
P50897	1EH5A	VAR_005555	Q177E	Disease
P50897	1EH5A	VAR_005556	V181L	Disease
P50897	1EH5A	VAR_005557	V181M	Disease
P50897	1EH5A	VAR_005558	L219Q	Disease
P50897	1EH5A	VAR_005559	Y247H	Disease
P50897	1EH5A	VAR_005560	G250V	Disease
P50897	1EH5A	VAR_018511	G108R	Disease
P50897	1EH5A	VAR_058434	W38C	Disease
Q16769	2AFMA	VAR_005569	Q71R	Polymorphism
Q16769	2AFMA	VAR_053956	R54W	Polymorphism
Q16769	2AFMA	VAR_053957	H360P	Polymorphism
P55895	2V85A	VAR_005571	C478Y	Disease
P55895	2V85A	VAR_045962	G451A	Disease
P06400	1AD6	VAR_005576	M457R	Disease
P06400	1AD6	VAR_005578	H549Y	Disease
P06400	1AD6	VAR_010048	K447Q	Disease
P06400	1AD6	VAR_010049	K530R	Disease
P06400	1AD6	VAR_011580	R500G	Disease
P06400	1AD6	VAR_019379	Q436K	Polymorphism
P06400	1AD6	VAR_019380	A525G	Polymorphism
O60880	1D4TA	VAR_005612	R32T	Disease
O60880	1D4TA	VAR_005613	T68I	Disease
O60880	1D4TA	VAR_005614	P101L	Disease
O60880	1D4TA	VAR_018307	R55L	Disease
O60880	1D4TA	VAR_048005	Y7C	Disease
O60880	1D4TA	VAR_048006	H8D	Disease
O60880	1D4TA	VAR_048007	G16D	Disease
O60880	1D4TA	VAR_048008	G27S	Disease
O60880	1D4TA	VAR_048009	S28R	Disease
O60880	1D4TA	VAR_048010	L31P	Disease
O60880	1D4TA	VAR_048011	D33Y	Disease
O60880	1D4TA	VAR_048012	C42W	Disease
O60880	1D4TA	VAR_048013	G49V	Disease
O60880	1D4TA	VAR_048014	T53I	Disease
O60880	1D4TA	VAR_048015	Y54C	Disease
O60880	1D4TA	VAR_048017	I84T	Disease
O60880	1D4TA	VAR_048018	F87S	Disease
O60880	1D4TA	VAR_048019	Q99P	Disease
O60880	1D4TA	VAR_048020	V102G	Disease
Q16637	1MHNA	VAR_034805	G95R	Disease
Q16637	1MHNA	VAR_034806	A111G	Disease
Q16637	1MHNA	VAR_034807	I116F	Disease
Q16637	1MHNA	VAR_034808	Q136E	Disease
P51580	2BZGA	VAR_005636	L49S	Polymorphism
P51580	2BZGA	VAR_005637	A80P	Disease
P51580	2BZGA	VAR_005638	A154T	Disease
P51580	2BZGA	VAR_005639	Y180F	Polymorphism
P51580	2BZGA	VAR_005640	H227Q	Disease
P51580	2BZGA	VAR_005641	Y240C	Disease
P51580	2BZGA	VAR_008715	R215H	Disease
P51580	2BZGA	VAR_052368	Q179H	Polymorphism
P04275	1OAKA	VAR_005804	A1381T	Polymorphism
P04275	1OAKA	VAR_005805	R1399H	Polymorphism
P04637	1TSRA	VAR_005859	S94T	Disease
P04637	1TSRA	VAR_005860	R110C	Disease
P04637	1TSRA	VAR_005861	R110L	Disease
P04637	1TSRA	VAR_005862	R110P	Disease
P04637	1TSRA	VAR_005863	F113C	Disease
P04637	1TSRA	VAR_005864	T125M	Disease
P04637	1TSRA	VAR_005865	Y126D	Disease
P04637	1TSRA	VAR_005866	Y126N	Disease
P04637	1TSRA	VAR_005867	S127F	Disease
P04637	1TSRA	VAR_005868	P128S	Disease
P04637	1TSRA	VAR_005869	A129D	Disease
P04637	1TSRA	VAR_005870	L130R	Disease
P04637	1TSRA	VAR_005871	N131S	Disease
P04637	1TSRA	VAR_005872	N131K	Disease
P04637	1TSRA	VAR_005873	K132M	Disease
P04637	1TSRA	VAR_005874	K132Q	Disease
P04637	1TSRA	VAR_005875	M133T	Disease
P04637	1TSRA	VAR_005876	C135S	Disease
P04637	1TSRA	VAR_005877	C135F	Disease
P04637	1TSRA	VAR_005878	Q136E	Disease
P04637	1TSRA	VAR_005879	Q136K	Disease
P04637	1TSRA	VAR_005880	L137Q	Disease
P04637	1TSRA	VAR_005881	A138P	Disease
P04637	1TSRA	VAR_005882	K139N	Disease
P04637	1TSRA	VAR_005884	C141G	Disease
P04637	1TSRA	VAR_005885	C141F	Disease
P04637	1TSRA	VAR_005886	C141Y	Disease
P04637	1TSRA	VAR_005887	V143A	Disease
P04637	1TSRA	VAR_005888	Q144P	Disease
P04637	1TSRA	VAR_005889	L145P	Disease
P04637	1TSRA	VAR_005890	L145Q	Disease
P04637	1TSRA	VAR_005891	V147D	Disease
P04637	1TSRA	VAR_005892	V147G	Disease
P04637	1TSRA	VAR_005893	S149P	Disease
P04637	1TSRA	VAR_005894	P151A	Disease
P04637	1TSRA	VAR_005895	P151S	Disease
P04637	1TSRA	VAR_005896	P151T	Disease
P04637	1TSRA	VAR_005897	P152L	Disease
P04637	1TSRA	VAR_005898	P152S	Disease
P04637	1TSRA	VAR_005899	P153T	Disease
P04637	1TSRA	VAR_005900	G154V	Disease
P04637	1TSRA	VAR_005901	T155A	Disease
P04637	1TSRA	VAR_005902	R156P	Disease
P04637	1TSRA	VAR_005903	V157D	Disease
P04637	1TSRA	VAR_005904	V157F	Disease
P04637	1TSRA	VAR_005905	R158C	Disease
P04637	1TSRA	VAR_005906	R158G	Disease
P04637	1TSRA	VAR_005907	R158H	Disease
P04637	1TSRA	VAR_005908	M160I	Disease
P04637	1TSRA	VAR_005909	A161S	Disease
P04637	1TSRA	VAR_005910	I162S	Disease
P04637	1TSRA	VAR_005911	I162V	Disease
P04637	1TSRA	VAR_005912	Y163H	Disease
P04637	1TSRA	VAR_005913	K164N	Disease
P04637	1TSRA	VAR_005914	K164Q	Disease
P04637	1TSRA	VAR_005915	Q165L	Disease
P04637	1TSRA	VAR_005916	Q165R	Disease
P04637	1TSRA	VAR_005917	S166L	Disease
P04637	1TSRA	VAR_005918	H168R	Disease
P04637	1TSRA	VAR_005919	M169I	Disease
P04637	1TSRA	VAR_005920	M169T	Disease
P04637	1TSRA	VAR_005921	T170M	Disease
P04637	1TSRA	VAR_005922	T170S	Disease
P04637	1TSRA	VAR_005923	V172A	Disease
P04637	1TSRA	VAR_005924	V173E	Disease
P04637	1TSRA	VAR_005925	V173L	Disease
P04637	1TSRA	VAR_005926	V173M	Disease
P04637	1TSRA	VAR_005928	R175C	Disease
P04637	1TSRA	VAR_005929	R175G	Disease
P04637	1TSRA	VAR_005930	R175L	Disease
P04637	1TSRA	VAR_005931	R175P	Disease
P04637	1TSRA	VAR_005932	R175H	Disease
P04637	1TSRA	VAR_005933	C176F	Disease
P04637	1TSRA	VAR_005934	C176W	Disease
P04637	1TSRA	VAR_005935	P177L	Disease
P04637	1TSRA	VAR_005937	R181L	Disease
P04637	1TSRA	VAR_005938	C182S	Disease
P04637	1TSRA	VAR_005939	D184Y	Disease
P04637	1TSRA	VAR_005940	D186Y	Disease
P04637	1TSRA	VAR_005941	G187C	Disease
P04637	1TSRA	VAR_005942	G187S	Disease
P04637	1TSRA	VAR_005943	A189P	Disease
P04637	1TSRA	VAR_005944	P190L	Disease
P04637	1TSRA	VAR_005945	P191T	Disease
P04637	1TSRA	VAR_005946	Q192R	Disease
P04637	1TSRA	VAR_005947	H193D	Disease
P04637	1TSRA	VAR_005948	H193R	Disease
P04637	1TSRA	VAR_005949	L194P	Disease
P04637	1TSRA	VAR_005950	L194R	Disease
P04637	1TSRA	VAR_005951	I195T	Disease
P04637	1TSRA	VAR_005952	E198K	Disease
P04637	1TSRA	VAR_005953	Y205C	Disease
P04637	1TSRA	VAR_005954	Y205D	Disease
P04637	1TSRA	VAR_005955	R213Q	Disease
P04637	1TSRA	VAR_005956	V216M	Disease
P04637	1TSRA	VAR_005957	Y220C	Disease
P04637	1TSRA	VAR_005958	Y220H	Disease
P04637	1TSRA	VAR_005959	Y220S	Disease
P04637	1TSRA	VAR_005960	D228E	Disease
P04637	1TSRA	VAR_005961	T230I	Disease
P04637	1TSRA	VAR_005962	I232T	Disease
P04637	1TSRA	VAR_005963	Y234C	Disease
P04637	1TSRA	VAR_005964	Y234H	Disease
P04637	1TSRA	VAR_005965	M237I	Disease
P04637	1TSRA	VAR_005966	C238F	Disease
P04637	1TSRA	VAR_005967	C238Y	Disease
P04637	1TSRA	VAR_005968	S240I	Disease
P04637	1TSRA	VAR_005969	S241F	Disease
P04637	1TSRA	VAR_005970	C242F	Disease
P04637	1TSRA	VAR_005971	G245A	Disease
P04637	1TSRA	VAR_005972	G245C	Disease
P04637	1TSRA	VAR_005973	G245D	Disease
P04637	1TSRA	VAR_005974	G245S	Disease
P04637	1TSRA	VAR_005975	G245V	Disease
P04637	1TSRA	VAR_005976	M246R	Disease
P04637	1TSRA	VAR_005977	M246T	Disease
P04637	1TSRA	VAR_005978	M246V	Disease
P04637	1TSRA	VAR_005980	N247I	Disease
P04637	1TSRA	VAR_005981	R248G	Disease
P04637	1TSRA	VAR_005982	R248L	Disease
P04637	1TSRA	VAR_005983	R248Q	Disease
P04637	1TSRA	VAR_005984	R248W	Disease
P04637	1TSRA	VAR_005985	R249G	Disease
P04637	1TSRA	VAR_005986	R249S	Disease
P04637	1TSRA	VAR_005987	I251N	Disease
P04637	1TSRA	VAR_005988	L252P	Disease
P04637	1TSRA	VAR_005989	L257P	Disease
P04637	1TSRA	VAR_005990	E258D	Disease
P04637	1TSRA	VAR_005991	E258K	Disease
P04637	1TSRA	VAR_005992	V272L	Disease
P04637	1TSRA	VAR_005993	R273C	Disease
P04637	1TSRA	VAR_005994	R273G	Disease
P04637	1TSRA	VAR_005995	R273H	Disease
P04637	1TSRA	VAR_005997	V274F	Disease
P04637	1TSRA	VAR_005998	C275Y	Disease
P04637	1TSRA	VAR_005999	C275W	Disease
P04637	1TSRA	VAR_006000	C277G	Disease
P04637	1TSRA	VAR_006001	P278A	Disease
P04637	1TSRA	VAR_006002	P278H	Disease
P04637	1TSRA	VAR_006003	P278L	Disease
P04637	1TSRA	VAR_006004	P278S	Disease
P04637	1TSRA	VAR_006005	P278T	Disease
P04637	1TSRA	VAR_006006	G279E	Disease
P04637	1TSRA	VAR_006007	R280K	Disease
P04637	1TSRA	VAR_006008	R280I	Disease
P04637	1TSRA	VAR_006009	R280T	Disease
P04637	1TSRA	VAR_006010	D281A	Disease
P04637	1TSRA	VAR_006011	D281E	Disease
P04637	1TSRA	VAR_006012	D281G	Disease
P04637	1TSRA	VAR_006013	D281H	Disease
P04637	1TSRA	VAR_006014	D281V	Disease
P04637	1TSRA	VAR_006015	R282L	Disease
P04637	1TSRA	VAR_006016	R282W	Disease
P04637	1TSRA	VAR_006017	R283C	Disease
P04637	1TSRA	VAR_006018	R283G	Disease
P04637	1TSRA	VAR_006019	R283H	Disease
P04637	1TSRA	VAR_006020	R283P	Disease
P04637	1TSRA	VAR_006021	T284A	Disease
P04637	1TSRA	VAR_006022	T284P	Disease
P04637	1TSRA	VAR_006023	E285K	Disease
P04637	1TSRA	VAR_006024	E285Q	Disease
P04637	1TSRA	VAR_006025	E285V	Disease
P04637	1TSRA	VAR_006026	E286A	Disease
P04637	1TSRA	VAR_006027	E286D	Disease
P04637	1TSRA	VAR_006028	E286G	Disease
P04637	1TSRA	VAR_006029	E286K	Disease
P04637	1TSRA	VAR_006030	E286Q	Disease
P04637	1TSRA	VAR_012977	V157I	Disease
P04637	1TSRA	VAR_017908	I254N	Disease
P04637	1TSRA	VAR_017909	I254T	Disease
P04637	1TSRA	VAR_045261	L252F	Disease
P04637	1TSRA	VAR_045262	L252H	Disease
P04637	1TSRA	VAR_045263	L252I	Disease
P04637	1TSRA	VAR_045264	L252V	Disease
P04637	1TSRA	VAR_045265	T253A	Disease
P04637	1TSRA	VAR_045266	T253I	Disease
P04637	1TSRA	VAR_045267	T253N	Disease
P04637	1TSRA	VAR_045268	T253S	Disease
P04637	1TSRA	VAR_045269	I254F	Disease
P04637	1TSRA	VAR_045270	I254L	Disease
P04637	1TSRA	VAR_045271	I254M	Disease
P04637	1TSRA	VAR_045272	I254S	Disease
P04637	1TSRA	VAR_045273	I254V	Disease
P04637	1TSRA	VAR_045274	I255F	Disease
P04637	1TSRA	VAR_045275	I255M	Disease
P04637	1TSRA	VAR_045276	I255N	Disease
P04637	1TSRA	VAR_045277	I255S	Disease
P04637	1TSRA	VAR_045278	I255T	Disease
P04637	1TSRA	VAR_045279	I255V	Disease
P04637	1TSRA	VAR_045280	T256I	Disease
P04637	1TSRA	VAR_045281	T256K	Disease
P04637	1TSRA	VAR_045282	T256P	Disease
P04637	1TSRA	VAR_045283	T256S	Disease
P04637	1TSRA	VAR_045284	L257Q	Disease
P04637	1TSRA	VAR_045285	L257R	Disease
P04637	1TSRA	VAR_045286	L257V	Disease
P04637	1TSRA	VAR_045287	E258A	Disease
P04637	1TSRA	VAR_045288	E258G	Disease
P04637	1TSRA	VAR_045289	E258Q	Disease
P04637	1TSRA	VAR_045290	E258V	Disease
P04637	1TSRA	VAR_045291	D259E	Disease
P04637	1TSRA	VAR_045292	D259G	Disease
P04637	1TSRA	VAR_045293	D259H	Disease
P04637	1TSRA	VAR_045294	D259N	Disease
P04637	1TSRA	VAR_045295	D259V	Disease
P04637	1TSRA	VAR_045296	S260A	Disease
P04637	1TSRA	VAR_045297	S260C	Disease
P04637	1TSRA	VAR_045298	S260F	Disease
P04637	1TSRA	VAR_045299	S260P	Disease
P04637	1TSRA	VAR_045300	S260T	Disease
P04637	1TSRA	VAR_045301	S260Y	Disease
P04637	1TSRA	VAR_045302	S261C	Disease
P04637	1TSRA	VAR_045303	S261G	Disease
P04637	1TSRA	VAR_045304	S261I	Disease
P04637	1TSRA	VAR_045305	S261N	Disease
P04637	1TSRA	VAR_045306	S261R	Disease
P04637	1TSRA	VAR_045307	G262C	Disease
P04637	1TSRA	VAR_045308	G262S	Disease
P04637	1TSRA	VAR_045309	G262V	Disease
P04637	1TSRA	VAR_045310	N263D	Disease
P04637	1TSRA	VAR_045311	N263H	Disease
P04637	1TSRA	VAR_045312	N263I	Disease
P04637	1TSRA	VAR_045313	N263K	Disease
P04637	1TSRA	VAR_045314	N263S	Disease
P04637	1TSRA	VAR_045315	L264I	Disease
P04637	1TSRA	VAR_045316	L264P	Disease
P04637	1TSRA	VAR_045317	L264Q	Disease
P04637	1TSRA	VAR_045318	L264R	Disease
P04637	1TSRA	VAR_045319	L264V	Disease
P04637	1TSRA	VAR_045320	L265M	Disease
P04637	1TSRA	VAR_045321	L265P	Disease
P04637	1TSRA	VAR_045322	L265Q	Disease
P04637	1TSRA	VAR_045323	G266A	Disease
P04637	1TSRA	VAR_045324	G266E	Disease
P04637	1TSRA	VAR_045325	G266R	Disease
P04637	1TSRA	VAR_045326	G266V	Disease
P04637	1TSRA	VAR_045327	R267G	Disease
P04637	1TSRA	VAR_045328	R267H	Disease
P04637	1TSRA	VAR_045329	R267P	Disease
P04637	1TSRA	VAR_045330	R267Q	Disease
P04637	1TSRA	VAR_045331	N268H	Disease
P04637	1TSRA	VAR_045332	N268I	Disease
P04637	1TSRA	VAR_045333	N268K	Disease
P04637	1TSRA	VAR_045334	N268S	Disease
P04637	1TSRA	VAR_045335	N268Y	Disease
P04637	1TSRA	VAR_045336	S269C	Disease
P04637	1TSRA	VAR_045337	S269G	Disease
P04637	1TSRA	VAR_045338	S269N	Disease
P04637	1TSRA	VAR_045339	S269R	Disease
P04637	1TSRA	VAR_045340	S269T	Disease
P04637	1TSRA	VAR_045341	F270C	Disease
P04637	1TSRA	VAR_045342	F270I	Disease
P04637	1TSRA	VAR_045343	F270L	Disease
P04637	1TSRA	VAR_045344	F270S	Disease
P04637	1TSRA	VAR_045345	F270V	Disease
P04637	1TSRA	VAR_045346	F270Y	Disease
P04637	1TSRA	VAR_045347	E271A	Disease
P04637	1TSRA	VAR_045348	E271D	Disease
P04637	1TSRA	VAR_045349	E271G	Disease
P04637	1TSRA	VAR_045350	E271Q	Disease
P04637	1TSRA	VAR_045351	V272A	Disease
P04637	1TSRA	VAR_045352	V272E	Disease
P04637	1TSRA	VAR_045353	V272G	Disease
P04637	1TSRA	VAR_045354	V272M	Disease
P04637	1TSRA	VAR_045355	R273P	Disease
P04637	1TSRA	VAR_045356	R273Q	Disease
P04637	1TSRA	VAR_045357	R273S	Disease
P04637	1TSRA	VAR_045358	V274A	Disease
P04637	1TSRA	VAR_045359	V274D	Disease
P04637	1TSRA	VAR_045360	V274I	Disease
P04637	1TSRA	VAR_045361	V274L	Disease
P04637	1TSRA	VAR_045362	C275F	Disease
P04637	1TSRA	VAR_045363	C275G	Disease
P04637	1TSRA	VAR_045364	C275R	Disease
P04637	1TSRA	VAR_045365	C275S	Disease
P04637	1TSRA	VAR_045366	A276D	Disease
P04637	1TSRA	VAR_045367	A276G	Disease
P04637	1TSRA	VAR_045368	A276P	Disease
P04637	1TSRA	VAR_045369	A276S	Disease
P04637	1TSRA	VAR_045370	A276T	Disease
P04637	1TSRA	VAR_045371	A276V	Disease
P04637	1TSRA	VAR_045372	C277F	Disease
P04637	1TSRA	VAR_045373	C277R	Disease
P04637	1TSRA	VAR_045374	C277S	Disease
P04637	1TSRA	VAR_045375	C277Y	Disease
P04637	1TSRA	VAR_045376	P278R	Disease
P04637	1TSRA	VAR_045377	G279R	Disease
P04637	1TSRA	VAR_045378	G279V	Disease
P04637	1TSRA	VAR_045379	G279W	Disease
P04637	1TSRA	VAR_045380	R280G	Disease
P04637	1TSRA	VAR_045381	R280P	Disease
P04637	1TSRA	VAR_045382	R280S	Disease
P04637	1TSRA	VAR_045383	D281Y	Disease
P04637	1TSRA	VAR_045384	R282G	Disease
P04637	1TSRA	VAR_045385	R282H	Disease
P04637	1TSRA	VAR_045386	R282P	Disease
P04637	1TSRA	VAR_045387	R282Q	Disease
P04637	1TSRA	VAR_045388	R283L	Disease
P04637	1TSRA	VAR_045389	R283S	Disease
P04637	1TSRA	VAR_045390	T284I	Disease
P04637	1TSRA	VAR_045391	T284K	Disease
P04637	1TSRA	VAR_045392	E285A	Disease
P04637	1TSRA	VAR_045393	E285D	Disease
P04637	1TSRA	VAR_045394	E285G	Disease
P04637	1TSRA	VAR_045395	E286V	Disease
P04637	1TSRA	VAR_045396	E287D	Disease
P04637	1TSRA	VAR_045397	E287G	Disease
P04637	1TSRA	VAR_045398	E287K	Disease
P04637	1TSRA	VAR_045399	E287V	Disease
P04637	1TSRA	VAR_045400	N288D	Disease
P04637	1TSRA	VAR_045401	N288K	Disease
P04637	1TSRA	VAR_045402	N288S	Disease
P04637	1TSRA	VAR_045403	N288T	Disease
P04637	1TSRA	VAR_045404	N288Y	Disease
P04637	1TSRA	VAR_045405	L289F	Disease
P04637	1TSRA	VAR_045406	L289H	Disease
P04637	1TSRA	VAR_045407	L289P	Disease
P04637	1TSRA	VAR_045408	L289R	Disease
P04637	1TSRA	VAR_045409	L289V	Disease
P04637	1TSRA	VAR_045788	F113G	Disease
P04637	1TSRA	VAR_045790	K132L	Disease
P04637	1TSRA	VAR_045791	K132W	Disease
P04637	1TSRA	VAR_045792	C135T	Disease
P04637	1TSRA	VAR_045793	C141A	Disease
P04637	1TSRA	VAR_045794	P142F	Disease
P04637	1TSRA	VAR_045795	P153F	Disease
P04637	1TSRA	VAR_045796	G154I	Disease
P04637	1TSRA	VAR_045797	R158F	Disease
P04637	1TSRA	VAR_045798	R158Y	Disease
P04637	1TSRA	VAR_045799	A159F	Disease
P04637	1TSRA	VAR_045800	A161F	Disease
P04637	1TSRA	VAR_045801	H168V	Disease
P04637	1TSRA	VAR_045802	V173W	Disease
P04637	1TSRA	VAR_045803	P177F	Disease
P04637	1TSRA	VAR_045804	P177I	Disease
P04637	1TSRA	VAR_045805	G187N	Disease
P04637	1TSRA	VAR_045806	I195Y	Disease
P04637	1TSRA	VAR_045807	N200P	Disease
P04637	1TSRA	VAR_045808	V203W	Disease
P04637	1TSRA	VAR_045809	D208I	Disease
P04637	1TSRA	VAR_045810	S215K	Disease
P04637	1TSRA	VAR_045811	V216W	Disease
P04637	1TSRA	VAR_045812	P219C	Disease
P04637	1TSRA	VAR_045844	G226N	Disease
P04637	1TSRA	VAR_045845	D228P	Disease
P04637	1TSRA	VAR_045846	C229N	Disease
P04637	1TSRA	VAR_045847	Y234K	Disease
P04637	1TSRA	VAR_045848	Y234Q	Disease
P04637	1TSRA	VAR_045849	N235M	Disease
P04637	1TSRA	VAR_045850	C238H	Disease
P04637	1TSRA	VAR_045851	G245F	Disease
P04637	1TSRA	VAR_045852	G245H	Disease
P04637	1TSRA	VAR_045853	G245L	Disease
P04637	1TSRA	VAR_045854	G245N	Disease
P04637	1TSRA	VAR_045855	N247F	Disease
P04637	1TSRA	VAR_045856	R249N	Disease
P04637	1TSRA	VAR_045857	P250F	Disease
P04637	1TSRA	VAR_045858	P250N	Disease
P04637	1TSRA	VAR_045859	I254D	Disease
P04637	1TSRA	VAR_045860	E258L	Disease
P04637	1TSRA	VAR_045861	D259P	Disease
P04637	1TSRA	VAR_045862	D259S	Disease
P04637	1TSRA	VAR_045863	G262H	Disease
P04637	1TSRA	VAR_045864	N268F	Disease
P04637	1TSRA	VAR_045865	E271P	Disease
P04637	1TSRA	VAR_045866	E271R	Disease
P04637	1TSRA	VAR_045867	R273N	Disease
P04637	1TSRA	VAR_045868	R273Y	Disease
P04637	1TSRA	VAR_045869	P278F	Disease
P04637	1TSRA	VAR_045870	D281R	Disease
P04637	1TSRA	VAR_045871	E286L	Disease
P04637	1TSRA	VAR_047169	D184N	Disease
P04637	1TSRA	VAR_047172	I195L	Disease
P04637	1TSRA	VAR_047175	Y205F	Disease
P04637	1TSRA	VAR_047177	H214Q	Disease
P04637	1TSRA	VAR_047178	V217M	Polymorphism
[truncated: 3,376 more rows]
